# Supplementary material for: Mapping the Salt Stress-Induced Changes in the Root miRNome in Pokkali Rice
Source: Biomolecules. 2020 Mar 25;10(4):498. doi: 10.3390/biom10040498 (PMC7226372; doi:10.3390/biom10040498)
Supplement: Supplementary file 1 [file biomolecules-10-00498-s001.zip]

Archive with 11 entries (10 files):
- Supplementary-File 1.docx
- __MACOSX/
- __MACOSX/._Supplementary-File 1.docx
- Supplementary-File 2.xlsx
- __MACOSX/._Supplementary-File 2.xlsx
- Supplementary-File 3.pdf
- __MACOSX/._Supplementary-File 3.pdf
- Supplementary-File 4.xlsx
- __MACOSX/._Supplementary-File 4.xlsx
- Supplementary-File 5.xlsx
- __MACOSX/._Supplementary-File 5.xlsx
