# Supplementary material for: Mapping the Salt Stress-Induced Changes in the Root miRNome in Pokkali Rice
Source: Biomolecules. 2020 Mar 25;10(4):498. doi: 10.3390/biom10040498 (PMC7226372; doi:10.3390/biom10040498)
Supplement: Supplementary file 1 [file biomolecules-10-00498-s001.zip › Supplementary-File 2.xlsx]

## Sheet: Sheet8
miRNA-ID	PKSR-miRNA	PKNR-miRNA	PBSR	PBNR	PKSR/PKNR	Log-PKSR/PKNR	PKNR/PKSR	PBSR/PB-NR	Log-PBSR/PB-NR	PB-NR/PBSR	presence
osa-miR5810	0.0168155	0.0733285	0.605188	0.182148	0.229317	-2.12458	4.36077	3.3225	1.73227	0.300978	4
osa-miR172a	0.100893	0.329978	10.4395	121.857	0.305756	-1.70955	3.27058	0.0856698	-3.54507	11.6727	4
osa-miR172d-3p	0.100893	0.329978	10.4395	121.857	0.305756	-1.70955	3.27058	0.0856698	-3.54507	11.6727	4
osa-miR5825	0.18497	0.439971	1.21038	0.364297	0.420415	-1.25012	2.3786	3.3225	1.73227	0.300978	4
osa-miR5817	0.0168155	0.0366642	0.605188	0.364297	0.458634	-1.12458	2.18039	1.66125	0.732269	0.601956	4
osa-miR1868	0.100893	0.219985	17.3992	12.9325	0.458634	-1.12458	2.18039	1.34538	0.428012	0.743285	4
osa-miR5161	0.0168155	0.0366642	0.605188	0.546445	0.458634	-1.12458	2.18039	1.1075	0.147307	0.902935	4
osa-miR812g	0.0168155	0.0366642	4.38761	5.82875	0.458634	-1.12458	2.18039	0.752754	-0.40975	1.32846	4
osa-miR812h	0.0168155	0.0366642	4.38761	5.82875	0.458634	-1.12458	2.18039	0.752754	-0.40975	1.32846	4
osa-miR812i	0.0168155	0.0366642	4.38761	5.82875	0.458634	-1.12458	2.18039	0.752754	-0.40975	1.32846	4
osa-miR812j	0.0168155	0.0366642	4.38761	5.82875	0.458634	-1.12458	2.18039	0.752754	-0.40975	1.32846	4
osa-miR812t	0.353125	0.659956	63.2421	29.8723	0.535073	-0.902192	1.8689	2.11708	1.08208	0.472349	4
osa-miR812u	0.353125	0.659956	63.2421	29.8723	0.535073	-0.902192	1.8689	2.11708	1.08208	0.472349	4
osa-miR5802	0.100893	0.183321	0.453891	2.00363	0.550361	-0.86155	1.81699	0.226534	-2.1422	4.41435	4
osa-miR172d-5p	0.0840773	0.146657	0.907782	0.546445	0.573293	-0.802656	1.74431	1.66125	0.732269	0.601956	4
osa-miR1862e	1.95059	3.18979	11.8012	12.5682	0.611512	-0.709547	1.63529	0.938967	-0.090853	1.065	4
osa-miR166e-3p	13.6542	20.752	1.81556	3.82512	0.65797	-0.603907	1.51983	0.474643	-1.07509	2.10685	4
osa-miR164d	0.605357	0.916606	114.532	204.37	0.660433	-0.598516	1.51416	0.560413	-0.835438	1.7844	4
osa-miR5145	0.0504464	0.0733285	0.302594	0.182148	0.687951	-0.539622	1.45359	1.66125	0.732269	0.601956	4
osa-miR2055	0.0504464	0.0733285	1.36167	4.18941	0.687951	-0.539622	1.45359	0.325027	-1.62137	3.07667	4
osa-miR5540	0.100893	0.146657	1.36167	2.18578	0.687951	-0.539622	1.45359	0.622969	-0.682768	1.60522	4
osa-miR166g-3p	13.0152	18.5521	204.251	52.823	0.701547	-0.511388	1.42542	3.8667	1.9511	0.258618	4
osa-miR166h-3p	13.0152	18.5521	204.251	52.823	0.701547	-0.511388	1.42542	3.8667	1.9511	0.258618	4
osa-miR2878-3p	0.285863	0.403307	0.151297	1.09289	0.708798	-0.496553	1.41084	0.138438	-2.85269	7.22348	4
osa-miR5143a	0.235417	0.329978	16.794	2.55008	0.713431	-0.487154	1.40168	6.58567	2.71933	0.151845	4
osa-miR5143b	0.235417	0.329978	16.794	2.55008	0.713431	-0.487154	1.40168	6.58567	2.71933	0.151845	4
osa-miR159f	0.18497	0.25665	0.151297	0.546445	0.720711	-0.472508	1.38752	0.276875	-1.85269	3.61174	4
osa-miR166a-3p	39988.2	55221.1	10450.2	12378.1	0.724148	-0.465643	1.38093	0.844254	-0.244252	1.18448	4
osa-miR166b-3p	39988.2	55221.1	10450.2	12378.1	0.724148	-0.465643	1.38093	0.844254	-0.244252	1.18448	4
osa-miR166c-3p	39988.2	55221.1	10450.2	12378.1	0.724148	-0.465643	1.38093	0.844254	-0.244252	1.18448	4
osa-miR166d-3p	39988.2	55221.1	10450.2	12378.1	0.724148	-0.465643	1.38093	0.844254	-0.244252	1.18448	4
osa-miR166f	39988.2	55221.1	10450.2	12378.1	0.724148	-0.465643	1.38093	0.844254	-0.244252	1.18448	4
osa-miR166j-3p	39988.2	55221.1	10450.2	12378.1	0.724148	-0.465643	1.38093	0.844254	-0.244252	1.18448	4
osa-miR1863c	1.49658	2.0532	2.11816	1.27504	0.728901	-0.456206	1.37193	1.66125	0.732269	0.601956	4
osa-miR2275d	0.269047	0.366642	0.756485	0.364297	0.733815	-0.446512	1.36274	2.07656	1.0542	0.481565	4
osa-miR1320-5p	0.168155	0.219985	21.3329	88.3419	0.76439	-0.387619	1.30823	0.241481	-2.05002	4.14112	4
osa-miR1860-3p	0.89122	1.13659	2.42075	7.10379	0.784116	-0.35086	1.27532	0.340769	-1.55313	2.93454	4
osa-miR1850.1	3.06042	3.88641	57.6441	6.73949	0.787466	-0.34471	1.2699	8.55319	3.09646	0.116915	4
osa-miR6251	0.117708	0.146657	0.151297	0.728593	0.80261	-0.317229	1.24594	0.207656	-2.26773	4.81565	4
osa-miR162b	2.89226	3.55643	11.3473	6.73949	0.813248	-0.298232	1.22964	1.6837	0.751635	0.59393	4
osa-miR164a	1.14345	1.39324	442.09	281.783	0.820714	-0.285049	1.21845	1.5689	0.649752	0.63739	4
osa-miR164b	1.14345	1.39324	442.09	281.783	0.820714	-0.285049	1.21845	1.5689	0.649752	0.63739	4
osa-miR164f	1.14345	1.39324	442.09	281.783	0.820714	-0.285049	1.21845	1.5689	0.649752	0.63739	4
osa-miR162a	136.02	160.259	23.7536	29.8723	0.848751	-0.236586	1.1782	0.795172	-0.330662	1.25759	4
osa-miR1876	25.2905	29.6247	3.47983	9.28957	0.853695	-0.228207	1.17138	0.374596	-1.41659	2.66955	4
osa-miR1878	27.342	31.1646	0.453891	2.73223	0.87734	-0.188792	1.13981	0.166125	-2.58966	6.01956	4
osa-miR1862d	31.3608	35.6743	20.7277	5.2823	0.879088	-0.18592	1.13754	3.92399	1.97232	0.254843	4
osa-miR1861h	0.908035	1.0266	2.87464	2.73223	0.884509	-0.177052	1.13057	1.05213	0.0733061	0.950457	4
osa-miR1861j	0.908035	1.0266	2.87464	2.73223	0.884509	-0.177052	1.13057	1.05213	0.0733061	0.950457	4
osa-miR528-5p	4.10297	4.58303	1091.76	75.2273	0.895254	-0.159631	1.117	14.5128	3.85925	0.0689046	4
osa-miR168a-5p	5987.95	6546.91	19458.5	15005.9	0.914623	-0.128751	1.09335	1.29672	0.374865	0.771178	4
osa-miR5510	0.168155	0.183321	1.05908	0.182148	0.917268	-0.124584	1.09019	5.81438	2.53962	0.171988	4
osa-miR1879	0.168155	0.183321	0.302594	1.63934	0.917268	-0.124584	1.09019	0.184583	-2.43766	5.41761	4
osa-miR1863a	1.81607	1.97987	3.17724	17.3041	0.917268	-0.124584	1.09019	0.183612	-2.44527	5.44627	4
osa-miR159a.2	0.0336309	0.0366642	2.87464	10.3825	0.917268	-0.124584	1.09019	0.276875	-1.85269	3.61174	4
osa-miR5493	0.0336309	0.0366642	0.151297	0.546445	0.917268	-0.124584	1.09019	0.276875	-1.85269	3.61174	4
osa-miR1871	24.0461	25.8483	0.756485	2.55008	0.930279	-0.104264	1.07495	0.296652	-1.75316	3.37096	4
osa-miR166k-3p	5.93586	6.26958	14.0706	3.09652	0.946771	-0.0789125	1.05622	4.54401	2.18397	0.22007	4
osa-miR166l-3p	5.93586	6.26958	14.0706	3.09652	0.946771	-0.0789125	1.05622	4.54401	2.18397	0.22007	4
osa-miR5814	2.72411	2.85981	3.32853	2.55008	0.952548	-0.0701366	1.04982	1.30527	0.384346	0.766126	4
osa-miR397a	4.62425	4.83968	43.8761	22.2221	0.955488	-0.0656907	1.04659	1.97444	0.981441	0.506474	4
osa-miR1861e	6.54122	6.70955	2.26945	4.55371	0.974911	-0.0366579	1.02573	0.498375	-1.0047	2.00652	4
osa-miR1861k	6.54122	6.70955	2.26945	4.55371	0.974911	-0.0366579	1.02573	0.498375	-1.0047	2.00652	4
osa-miR1861m	6.54122	6.70955	2.26945	4.55371	0.974911	-0.0366579	1.02573	0.498375	-1.0047	2.00652	4
osa-miR1861b	0.874404	0.879942	9.22911	9.10742	0.993707	-0.00910718	1.00633	1.01336	0.0191504	0.986814	4
osa-miR1861f	0.874404	0.879942	9.22911	9.10742	0.993707	-0.00910718	1.00633	1.01336	0.0191504	0.986814	4
osa-miR1861i	0.874404	0.879942	9.22911	9.10742	0.993707	-0.00910718	1.00633	1.01336	0.0191504	0.986814	4
osa-miR1861l	0.874404	0.879942	9.22911	9.10742	0.993707	-0.00910718	1.00633	1.01336	0.0191504	0.986814	4
osa-miR159a.1	301.972	302.7	46.4482	25.8651	0.997596	-0.00347259	1.00241	1.79579	0.844617	0.556859	4
osa-miR159b	301.972	302.7	46.4482	25.8651	0.997596	-0.00347259	1.00241	1.79579	0.844617	0.556859	4
osa-miR444b.1	112.748	112.706	5.1441	44.262	1.00037	0.000535771	0.999629	0.116219	-3.10508	8.60443	4
osa-miR444c.1	112.748	112.706	5.1441	44.262	1.00037	0.000535771	0.999629	0.116219	-3.10508	8.60443	4
osa-miR169b	0.36994	0.366642	2.42075	7.10379	1.009	0.0129191	0.991085	0.340769	-1.55313	2.93454	4
osa-miR169c	0.36994	0.366642	2.42075	7.10379	1.009	0.0129191	0.991085	0.340769	-1.55313	2.93454	4
osa-miR535-3p	12.5443	12.3192	1.81556	2.00363	1.01828	0.02613	0.982051	0.906136	-0.1422	1.10359	4
osa-miR6254	0.336309	0.329978	1.05908	3.27867	1.01919	0.0274187	0.981174	0.323021	-1.6303	3.09578	4
osa-miR408-3p	27.796	27.2415	19.0634	7.10379	1.02035	0.0290682	0.980053	2.68356	1.42415	0.37264	4
osa-miR166m	18.1943	17.7455	11.3473	26.4115	1.02529	0.0360372	0.97533	0.429634	-1.21882	2.32756	4
osa-miR2869	0.151339	0.146657	0.302594	0.182148	1.03193	0.0453406	0.969061	1.66125	0.732269	0.601956	4
osa-miR529b	0.151339	0.146657	1.81556	8.56097	1.03193	0.0453406	0.969061	0.212074	-2.23736	4.71532	4
osa-miR827	9.87068	9.49604	1.05908	93.4421	1.03945	0.055824	0.962045	0.0113341	-6.46319	88.2296	4
osa-miR390-5p	32.9751	31.4579	117.406	36.2475	1.04823	0.0679556	0.953989	3.23902	1.69556	0.308735	4
osa-miR166d-5p	5.63318	5.27965	14.5245	0.910742	1.06696	0.0935079	0.937241	15.948	3.9953	0.0627038	4
osa-miR168a-3p	25.8117	24.0151	3.32853	5.46445	1.07481	0.104087	0.930393	0.609125	-0.71519	1.6417	4
osa-miR156a	1353.85	1251.2	163236	63806.4	1.08204	0.113748	0.924184	2.5583	1.35519	0.390884	4
osa-miR156b-5p	1353.85	1251.2	163236	63806.4	1.08204	0.113748	0.924184	2.5583	1.35519	0.390884	4
osa-miR156c-5p	1353.85	1251.2	163236	63806.4	1.08204	0.113748	0.924184	2.5583	1.35519	0.390884	4
osa-miR156d	1353.85	1251.2	163236	63806.4	1.08204	0.113748	0.924184	2.5583	1.35519	0.390884	4
osa-miR156e	1353.85	1251.2	163236	63806.4	1.08204	0.113748	0.924184	2.5583	1.35519	0.390884	4
osa-miR156f-5p	1353.85	1251.2	163236	63806.4	1.08204	0.113748	0.924184	2.5583	1.35519	0.390884	4
osa-miR156g-5p	1353.85	1251.2	163236	63806.4	1.08204	0.113748	0.924184	2.5583	1.35519	0.390884	4
osa-miR156h-5p	1353.85	1251.2	163236	63806.4	1.08204	0.113748	0.924184	2.5583	1.35519	0.390884	4
osa-miR156i	1353.85	1251.2	163236	63806.4	1.08204	0.113748	0.924184	2.5583	1.35519	0.390884	4
osa-miR156j-5p	1353.85	1251.2	163236	63806.4	1.08204	0.113748	0.924184	2.5583	1.35519	0.390884	4
osa-miR1423-5p	2.85863	2.63982	2.11816	1.09289	1.08289	0.114882	0.923458	1.93813	0.954662	0.515963	4
osa-miR166b-5p	8.52544	7.80948	5.29539	0.364297	1.09168	0.126548	0.916021	14.5359	3.86155	0.068795	4
osa-miR167d-5p	195.497	178.481	29.6542	324.224	1.09533	0.131369	0.912964	0.0914621	-3.45068	10.9335	4
osa-miR167e-5p	195.497	178.481	29.6542	324.224	1.09533	0.131369	0.912964	0.0914621	-3.45068	10.9335	4
osa-miR167f	195.497	178.481	29.6542	324.224	1.09533	0.131369	0.912964	0.0914621	-3.45068	10.9335	4
osa-miR167g	195.497	178.481	29.6542	324.224	1.09533	0.131369	0.912964	0.0914621	-3.45068	10.9335	4
osa-miR167h-5p	195.497	178.481	29.6542	324.224	1.09533	0.131369	0.912964	0.0914621	-3.45068	10.9335	4
osa-miR167i-5p	195.497	178.481	29.6542	324.224	1.09533	0.131369	0.912964	0.0914621	-3.45068	10.9335	4
osa-miR167j	195.497	178.481	29.6542	324.224	1.09533	0.131369	0.912964	0.0914621	-3.45068	10.9335	4
osa-miR390-3p	2.87545	2.60316	4.69021	0.728593	1.1046	0.143521	0.905307	6.43734	2.68647	0.155344	4
osa-miR156b-3p	24.2815	21.9619	21.0303	4.18941	1.10562	0.144858	0.904468	5.01986	2.32765	0.199209	4
osa-miR393a	8.99628	7.9928	1.21038	11.111	1.12555	0.170626	0.888457	0.108934	-3.19847	9.17983	4
osa-miR2880	6.97842	6.08626	0.302594	3.64297	1.14659	0.197344	0.872155	0.0830625	-3.58966	12.0391	4
osa-miR444b.2	135.011	117.252	40.0937	99.2708	1.15146	0.203466	0.868462	0.403882	-1.30799	2.47597	4
osa-miR444c.2	135.011	117.252	40.0937	99.2708	1.15146	0.203466	0.868462	0.403882	-1.30799	2.47597	4
osa-miR5794	23.962	20.4586	177.169	595.261	1.17124	0.22804	0.853794	0.297632	-1.7484	3.35985	4
osa-miR393b-3p	5.22961	4.43637	0.605188	7.28593	1.1788	0.237323	0.848318	0.0830625	-3.58966	12.0391	4
osa-miR394	2.55595	2.16319	7.41355	6.73949	1.18157	0.2407	0.846335	1.10002	0.137526	0.909077	4
osa-miR444f	3.68259	3.11646	1.36167	15.8469	1.18166	0.240812	0.846269	0.0859267	-3.54075	11.6378	4
osa-miR5144-5p	12.1744	10.3026	10.8934	58.2875	1.18168	0.240835	0.846255	0.186891	-2.41973	5.35072	4
osa-miR535-5p	20.2626	17.0489	150.54	462.475	1.1885	0.249146	0.841394	0.325511	-1.61922	3.07209	4
osa-miR169f.2	0.571726	0.476635	26.1744	12.5682	1.1995	0.262439	0.833677	2.08258	1.05837	0.480173	4
osa-miR396e-5p	619.852	516.232	161.131	125.318	1.20072	0.263903	0.832832	1.28578	0.362642	0.777739	4
osa-miR1320-3p	2.11875	1.75988	0.151297	18.0327	1.20391	0.267733	0.830624	0.00839015	-6.89709	119.187	4
osa-miR160e-5p	2.52232	2.08986	2.57205	11.8396	1.20693	0.271344	0.828547	0.21724	-2.20264	4.6032	4
osa-miR171b	16.0083	13.1625	6.05188	72.6772	1.21621	0.282393	0.822226	0.0832707	-3.58605	12.009	4
osa-miR171c-3p	16.0083	13.1625	6.05188	72.6772	1.21621	0.282393	0.822226	0.0832707	-3.58605	12.009	4
osa-miR171d-3p	16.0083	13.1625	6.05188	72.6772	1.21621	0.282393	0.822226	0.0832707	-3.58605	12.009	4
osa-miR171e-3p	16.0083	13.1625	6.05188	72.6772	1.21621	0.282393	0.822226	0.0832707	-3.58605	12.009	4
osa-miR171f-3p	16.0083	13.1625	6.05188	72.6772	1.21621	0.282393	0.822226	0.0832707	-3.58605	12.009	4
osa-miR160a-5p	6.12083	5.023	8.17004	195.992	1.21856	0.285178	0.82064	0.0416856	-4.58431	23.9891	4
osa-miR160b-5p	6.12083	5.023	8.17004	195.992	1.21856	0.285178	0.82064	0.0416856	-4.58431	23.9891	4
osa-miR160c-5p	6.12083	5.023	8.17004	195.992	1.21856	0.285178	0.82064	0.0416856	-4.58431	23.9891	4
osa-miR160d-5p	6.12083	5.023	8.17004	195.992	1.21856	0.285178	0.82064	0.0416856	-4.58431	23.9891	4
osa-miR167a-5p	3.09405	2.52983	53.8617	291.619	1.22302	0.290453	0.817645	0.184699	-2.43675	5.41423	4
osa-miR167b	3.09405	2.52983	53.8617	291.619	1.22302	0.290453	0.817645	0.184699	-2.43675	5.41423	4
osa-miR167c-5p	3.09405	2.52983	53.8617	291.619	1.22302	0.290453	0.817645	0.184699	-2.43675	5.41423	4
osa-miR156c-3p	21.7424	17.7088	138.588	9.10742	1.22777	0.296043	0.814483	15.2171	3.92762	0.0657158	4
osa-miR156g-3p	21.7424	17.7088	138.588	9.10742	1.22777	0.296043	0.814483	15.2171	3.92762	0.0657158	4
osa-miR156f-3p	11.8717	9.31272	74.4381	5.10015	1.27479	0.350255	0.784445	14.5953	3.86743	0.0685154	4
osa-miR156h-3p	11.8717	9.31272	74.4381	5.10015	1.27479	0.350255	0.784445	14.5953	3.86743	0.0685154	4
osa-miR156l-3p	11.8717	9.31272	74.4381	5.10015	1.27479	0.350255	0.784445	14.5953	3.86743	0.0685154	4
osa-miR396a-5p	21.507	16.8289	4.53891	35.3368	1.27798	0.353866	0.782485	0.128447	-2.96075	7.7853	4
osa-miR396b-5p	21.507	16.8289	4.53891	35.3368	1.27798	0.353866	0.782485	0.128447	-2.96075	7.7853	4
osa-miR1432-5p	2.20283	1.72322	2.72335	40.6191	1.27832	0.35425	0.782276	0.067046	-3.89871	14.9151	4
osa-miR166a-5p	97.2607	75.8583	5.29539	1.45719	1.28214	0.35855	0.779948	3.63398	1.86155	0.27518	4
osa-miR166e-5p	97.2607	75.8583	5.29539	1.45719	1.28214	0.35855	0.779948	3.63398	1.86155	0.27518	4
osa-miR160a-3p	2.90908	2.23652	23.6023	5.10015	1.30072	0.379306	0.768807	4.62777	2.21032	0.216087	4
osa-miR160b-3p	2.90908	2.23652	23.6023	5.10015	1.30072	0.379306	0.768807	4.62777	2.21032	0.216087	4
osa-miR319a-3p.2-3p	34.8585	26.1416	1.05908	0.546445	1.33345	0.415162	0.749935	1.93813	0.954662	0.515963	4
osa-miR319b	34.8585	26.1416	1.05908	0.546445	1.33345	0.415162	0.749935	1.93813	0.954662	0.515963	4
osa-miR156j-3p	2.65684	1.97987	3.47983	0.728593	1.34193	0.424309	0.745196	4.77609	2.25583	0.209376	4
osa-miR444a-3p.2	6.07038	4.43637	12.8602	79.781	1.36832	0.452407	0.730822	0.161194	-2.63313	6.20369	4
osa-miR444d.2	6.07038	4.43637	12.8602	79.781	1.36832	0.452407	0.730822	0.161194	-2.63313	6.20369	4
osa-miR444e	6.07038	4.43637	12.8602	79.781	1.36832	0.452407	0.730822	0.161194	-2.63313	6.20369	4
osa-miR3980a-5p	0.0504464	0.0366642	1.21038	0.910742	1.3759	0.460378	0.726796	1.329	0.410341	0.752445	4
osa-miR3980b-5p	0.0504464	0.0366642	1.21038	0.910742	1.3759	0.460378	0.726796	1.329	0.410341	0.752445	4
osa-miR444a-5p	0.0504464	0.0366642	13.0115	10.9289	1.3759	0.460378	0.726796	1.19056	0.251643	0.839939	4
osa-miR319a-3p	2.01786	1.42991	37.5216	13.1147	1.41118	0.496904	0.708626	2.86104	1.51654	0.349523	4
osa-miR1856	0.319494	0.219985	0.302594	0.364297	1.45234	0.538381	0.688543	0.830625	-0.267731	1.20391	4
osa-miR169i-3p	1.29479	0.879942	0.151297	2.00363	1.47145	0.55724	0.679601	0.0755114	-3.72716	13.243	4
osa-miR5508	0.70625	0.476635	2.26945	2.00363	1.48174	0.567293	0.674882	1.13267	0.179728	0.882869	4
osa-miR5150-3p	3.21175	2.12653	16.794	9.65386	1.51033	0.594863	0.662107	1.73961	0.798765	0.574841	4
osa-miR408-5p	2.95952	1.9432	237.234	1.82148	1.52301	0.606927	0.656594	130.242	7.02505	0.00767801	4
osa-miR5150-5p	1.02574	0.659956	136.167	78.5059	1.55426	0.636228	0.643393	1.73448	0.794506	0.57654	4
osa-miR1870-3p	0.117708	0.0733285	0.151297	0.546445	1.60522	0.682771	0.622968	0.276875	-1.85269	3.61174	4
osa-miR164e	0.420387	0.25665	112.716	106.557	1.63798	0.711917	0.610508	1.0578	0.081073	0.945354	4
osa-miR3979-3p	50.9172	30.9079	35.5548	40.9834	1.64738	0.720176	0.607023	0.867542	-0.204995	1.15268	4
osa-miR169h	4.28794	2.4565	0.151297	2.00363	1.74555	0.80368	0.572886	0.0755114	-3.72716	13.243	4
osa-miR169i-5p.1	4.28794	2.4565	0.151297	2.00363	1.74555	0.80368	0.572886	0.0755114	-3.72716	13.243	4
osa-miR169j	4.28794	2.4565	0.151297	2.00363	1.74555	0.80368	0.572886	0.0755114	-3.72716	13.243	4
osa-miR169k	4.28794	2.4565	0.151297	2.00363	1.74555	0.80368	0.572886	0.0755114	-3.72716	13.243	4
osa-miR169l	4.28794	2.4565	0.151297	2.00363	1.74555	0.80368	0.572886	0.0755114	-3.72716	13.243	4
osa-miR169m	4.28794	2.4565	0.151297	2.00363	1.74555	0.80368	0.572886	0.0755114	-3.72716	13.243	4
osa-miR1425-5p	328.339	187.354	2.57205	210.563	1.7525	0.809417	0.570612	0.0122151	-6.35519	81.8661	4
osa-miR3979-5p	63.1253	35.7476	26.9309	12.9325	1.76586	0.82037	0.566297	2.08241	1.05826	0.480212	4
osa-miR396c-5p	22.4655	10.8526	4.69021	0.546445	2.07005	1.04967	0.48308	8.58313	3.1015	0.116508	4
osa-miR171f-5p	0.420387	0.183321	0.151297	4.37156	2.29317	1.19734	0.436077	0.0346094	-4.85269	28.8939	4
osa-miR5148a	0.0840773	0.0366642	2.87464	0.728593	2.29317	1.19734	0.436077	3.94547	1.9802	0.253455	4
osa-miR5148b	0.0840773	0.0366642	2.87464	0.728593	2.29317	1.19734	0.436077	3.94547	1.9802	0.253455	4
osa-miR5148c	0.0840773	0.0366642	2.87464	0.728593	2.29317	1.19734	0.436077	3.94547	1.9802	0.253455	4
osa-miR2873b	1.21071	0.513299	4.53891	2.91437	2.35869	1.23799	0.423964	1.55742	0.63916	0.642087	4
osa-miR820a	0.55491	0.219985	3.93372	19.4899	2.52249	1.33485	0.396434	0.201834	-2.30876	4.95456	4
osa-miR820b	0.55491	0.219985	3.93372	19.4899	2.52249	1.33485	0.396434	0.201834	-2.30876	4.95456	4
osa-miR820c	0.55491	0.219985	3.93372	19.4899	2.52249	1.33485	0.396434	0.201834	-2.30876	4.95456	4
osa-miR1425-3p	1.37887	0.513299	4.8415	44.8085	2.68629	1.42561	0.372261	0.108049	-3.21025	9.25508	4
osa-miR5813	0.100893	0.0366642	3.02594	0.910742	2.7518	1.46038	0.363398	3.3225	1.73227	0.300978	4
osa-miR2121a	0.235417	0.0733285	2.87464	2.55008	3.21044	1.68277	0.311484	1.12728	0.172842	0.887094	4
osa-miR2121b	0.235417	0.0733285	2.87464	2.55008	3.21044	1.68277	0.311484	1.12728	0.172842	0.887094	4
osa-miR1870-5p	0.151339	0.0366642	206.369	122.222	4.12771	2.04534	0.242265	1.68848	0.755728	0.592247	4
osa-miR812v	0.285863	0.0366642	1.66427	0.546445	7.79678	2.96288	0.128258	3.04563	1.60674	0.32834	4
osa-miR5501	0.0168155	0.0733285	0.151297	0	0.229317	-2.12458	4.36077	#DIV/0!	#DIV/0!	0	3
osa-miR6246	0.0168155	0.0733285	0	0.182148	0.229317	-2.12458	4.36077	0	#NUM!	#DIV/0!	3
osa-miR6248	0.0336309	0.146657	0	0.182148	0.229317	-2.12458	4.36077	0	#NUM!	#DIV/0!	3
osa-miR1861a	0.0336309	0.109993	0	0.182148	0.305756	-1.70955	3.27058	0	#NUM!	#DIV/0!	3
osa-miR1861o	0.0336309	0.109993	0	0.182148	0.305756	-1.70955	3.27058	0	#NUM!	#DIV/0!	3
osa-miR1319a	0.117708	0.25665	0.151297	0	0.458634	-1.12458	2.18039	#DIV/0!	#DIV/0!	0	3
osa-miR166k-5p	0.504464	0.916606	0.151297	0	0.550361	-0.86155	1.81699	#DIV/0!	#DIV/0!	0	3
osa-miR1849	0.168155	0.25665	0	0.182148	0.655192	-0.610011	1.52627	0	#NUM!	#DIV/0!	3
osa-miR1860-5p	0.0504464	0.0733285	0	0.364297	0.687951	-0.539622	1.45359	0	#NUM!	#DIV/0!	3
osa-miR167e-3p	0.18497	0.25665	3.17724	0	0.720711	-0.472508	1.38752	#DIV/0!	#DIV/0!	0	3
osa-miR167i-3p	0.18497	0.25665	3.17724	0	0.720711	-0.472508	1.38752	#DIV/0!	#DIV/0!	0	3
osa-miR810b.1	0.18497	0.25665	0	0.546445	0.720711	-0.472508	1.38752	0	#NUM!	#DIV/0!	3
osa-miR435	0.168155	0.183321	0	4.00726	0.917268	-0.124584	1.09019	0	#NUM!	#DIV/0!	3
osa-miR1880	0.0336309	0.0366642	0.302594	0	0.917268	-0.124584	1.09019	#DIV/0!	#DIV/0!	0	3
osa-miR5146	0.0336309	0.0366642	0	0.182148	0.917268	-0.124584	1.09019	0	#NUM!	#DIV/0!	3
osa-miR5158	0.0336309	0.0366642	0.605188	0	0.917268	-0.124584	1.09019	#DIV/0!	#DIV/0!	0	3
osa-miR1846d-5p	0.353125	0.366642	0	0.728593	0.963132	-0.0541951	1.03828	0	#NUM!	#DIV/0!	3
osa-miR166h-5p	0.302678	0.293314	0.605188	0	1.03193	0.0453406	0.969061	#DIV/0!	#DIV/0!	0	3
osa-miR166i-5p	0.201786	0.183321	0	0.182148	1.10072	0.13845	0.908495	0	#NUM!	#DIV/0!	3
osa-miR2863b	3.86756	3.4831	0	1.63934	1.11038	0.15105	0.900595	0	#NUM!	#DIV/0!	3
osa-miR1859	0.302678	0.25665	0.151297	0	1.17934	0.237986	0.847928	#DIV/0!	#DIV/0!	0	3
osa-miR167h-3p	6.70937	5.68296	1.81556	0	1.18061	0.239536	0.847018	#DIV/0!	#DIV/0!	0	3
osa-miR396d	0.790327	0.623292	0.151297	0	1.26799	0.342542	0.788651	#DIV/0!	#DIV/0!	0	3
osa-miR396g	0.790327	0.623292	0.151297	0	1.26799	0.342542	0.788651	#DIV/0!	#DIV/0!	0	3
osa-miR396h	0.790327	0.623292	0.151297	0	1.26799	0.342542	0.788651	#DIV/0!	#DIV/0!	0	3
osa-miR812k	1.09301	0.843277	0	0.182148	1.29614	0.374221	0.771522	0	#NUM!	#DIV/0!	3
osa-miR812l	1.09301	0.843277	0	0.182148	1.29614	0.374221	0.771522	0	#NUM!	#DIV/0!	3
osa-miR812m	1.09301	0.843277	0	0.182148	1.29614	0.374221	0.771522	0	#NUM!	#DIV/0!	3
osa-miR444d.3	1.98423	1.50323	0	10.5646	1.31997	0.400507	0.757592	0	#NUM!	#DIV/0!	3
osa-miR169o	0.0504464	0.0366642	0	0.182148	1.3759	0.460378	0.726796	0	#NUM!	#DIV/0!	3
osa-miR1846d-3p	0.0504464	0.0366642	0	0.182148	1.3759	0.460378	0.726796	0	#NUM!	#DIV/0!	3
osa-miR2870	0.100893	0.0733285	0	0.364297	1.3759	0.460378	0.726796	0	#NUM!	#DIV/0!	3
osa-miR2878-5p	0.924851	0.659956	0	0.910742	1.40138	0.48685	0.713581	0	#NUM!	#DIV/0!	3
osa-miR2871a-3p	14.9153	10.1193	0	9.65386	1.47394	0.559681	0.678452	0	#NUM!	#DIV/0!	3
osa-miR2871b	14.9153	10.1193	0	9.65386	1.47394	0.559681	0.678452	0	#NUM!	#DIV/0!	3
osa-miR5815	0.0672619	0.0366642	0.453891	0	1.83454	0.875416	0.545097	#DIV/0!	#DIV/0!	0	3
osa-miR528-3p	5.5491	2.9698	0.756485	0	1.86851	0.901888	0.535186	#DIV/0!	#DIV/0!	0	3
osa-miR166g-5p	4.18705	2.23652	0	0.182148	1.87213	0.90468	0.534151	0	#NUM!	#DIV/0!	3
osa-miR5513	1.86652	0.95327	0	5.46445	1.95801	0.969392	0.510721	0	#NUM!	#DIV/0!	3
osa-miR169a	0.689434	0.25665	0	7.83238	2.68629	1.42561	0.372261	0	#NUM!	#DIV/0!	3
osa-miR396c-3p	0.18497	0.0366642	1.96686	0	5.04498	2.33485	0.198217	#DIV/0!	#DIV/0!	0	3
osa-miR1862a	0.0168155	0	15.7349	2.73223	#DIV/0!	#DIV/0!	0	5.759	2.52582	0.173641	3
osa-miR1862b	0.0168155	0	15.7349	2.73223	#DIV/0!	#DIV/0!	0	5.759	2.52582	0.173641	3
osa-miR1862c	0.0168155	0	15.7349	2.73223	#DIV/0!	#DIV/0!	0	5.759	2.52582	0.173641	3
osa-miR6249a	0.0168155	0	14.0706	3.46082	#DIV/0!	#DIV/0!	0	4.06569	2.0235	0.245961	3
osa-miR6249b	0.0168155	0	14.0706	3.46082	#DIV/0!	#DIV/0!	0	4.06569	2.0235	0.245961	3
osa-miR812o-3p	0.0168155	0	3.17724	1.09289	#DIV/0!	#DIV/0!	0	2.90719	1.53962	0.343975	3
osa-miR1864	0	0.0733285	8.32133	3.64297	0	#NUM!	#DIV/0!	2.28422	1.1917	0.437786	3
osa-miR1863b.2	0.0840773	0	5.74928	2.73223	#DIV/0!	#DIV/0!	0	2.10425	1.07331	0.475229	3
osa-miR164c	0.0168155	0	1.66427	1.45719	#DIV/0!	#DIV/0!	0	1.14211	0.191701	0.875573	3
osa-miR812s	0.0168155	0	0.302594	0.364297	#DIV/0!	#DIV/0!	0	0.830625	-0.267731	1.20391	3
osa-miR3982-3p	0.0504464	0	0.151297	0.546445	#DIV/0!	#DIV/0!	0	0.276875	-1.85269	3.61174	3
osa-miR5801	0	0.0366642	0.302594	1.27504	0	#NUM!	#DIV/0!	0.237321	-2.07509	4.21369	3
osa-miR5339	0.0336309	0	0.151297	1.63934	#DIV/0!	#DIV/0!	0	0.0922917	-3.43766	10.8352	3
osa-miR444a-3p.1	0.0672619	0	0.151297	2.18578	#DIV/0!	#DIV/0!	0	0.0692188	-3.85269	14.447	3
osa-miR444d.1	0.0672619	0	0.151297	2.18578	#DIV/0!	#DIV/0!	0	0.0692188	-3.85269	14.447	3
osa-miR5512a	0.0168155	0	0.151297	2.73223	#DIV/0!	#DIV/0!	0	0.055375	-4.17462	18.0587	3
osa-miR5512b	0.0168155	0	0.151297	2.73223	#DIV/0!	#DIV/0!	0	0.055375	-4.17462	18.0587	3
osa-miR166l-5p	0.0168155	0.0366642	0	0	0.458634	-1.12458	2.18039	#DIV/0!	#DIV/0!	#DIV/0!	2
osa-miR169r-5p	0.0168155	0.0366642	0	0	0.458634	-1.12458	2.18039	#DIV/0!	#DIV/0!	#DIV/0!	2
osa-miR1847.1	0.0168155	0.0366642	0	0	0.458634	-1.12458	2.18039	#DIV/0!	#DIV/0!	#DIV/0!	2
osa-miR5083	0.0168155	0.0366642	0	0	0.458634	-1.12458	2.18039	#DIV/0!	#DIV/0!	#DIV/0!	2
osa-miR156l-5p	0.168155	0.293314	0	0	0.573293	-0.802656	1.74431	#DIV/0!	#DIV/0!	#DIV/0!	2
osa-miR2118b	0.151339	0.25665	0	0	0.589672	-0.762014	1.69586	#DIV/0!	#DIV/0!	#DIV/0!	2
osa-miR396e-3p	0.0504464	0.0733285	0	0	0.687951	-0.539622	1.45359	#DIV/0!	#DIV/0!	#DIV/0!	2
osa-miR5804	0.0504464	0.0733285	0	0	0.687951	-0.539622	1.45359	#DIV/0!	#DIV/0!	#DIV/0!	2
osa-miR2863a	0.739881	0.989934	0	0	0.747404	-0.42004	1.33796	#DIV/0!	#DIV/0!	#DIV/0!	2
osa-miR1863b	0.168155	0.219985	0	0	0.76439	-0.387619	1.30823	#DIV/0!	#DIV/0!	#DIV/0!	2
osa-miR2864.2	0.168155	0.219985	0	0	0.76439	-0.387619	1.30823	#DIV/0!	#DIV/0!	#DIV/0!	2
osa-miR399j	0.0840773	0.109993	0	0	0.76439	-0.387619	1.30823	#DIV/0!	#DIV/0!	#DIV/0!	2
osa-miR1874-3p	0.0336309	0.0366642	0	0	0.917268	-0.124584	1.09019	#DIV/0!	#DIV/0!	#DIV/0!	2
osa-miR2866	0.0672619	0.0733285	0	0	0.917268	-0.124584	1.09019	#DIV/0!	#DIV/0!	#DIV/0!	2
osa-miR5157a-3p	0.0336309	0.0366642	0	0	0.917268	-0.124584	1.09019	#DIV/0!	#DIV/0!	#DIV/0!	2
osa-miR5157b-3p	0.0336309	0.0366642	0	0	0.917268	-0.124584	1.09019	#DIV/0!	#DIV/0!	#DIV/0!	2
osa-miR5159	1.53021	1.50323	0	0	1.01794	0.0256582	0.982372	#DIV/0!	#DIV/0!	#DIV/0!	2
osa-miR5827	36.54	34.501	0	0	1.0591	0.0828372	0.944199	#DIV/0!	#DIV/0!	#DIV/0!	2
osa-miR2871a-5p	1.46295	1.28325	0	0	1.14003	0.189076	0.877167	#DIV/0!	#DIV/0!	#DIV/0!	2
osa-miR2876-3p	0.168155	0.146657	0	0	1.14659	0.197344	0.872155	#DIV/0!	#DIV/0!	#DIV/0!	2
osa-miR398b	9.95476	8.46944	0	0	1.17537	0.23312	0.850793	#DIV/0!	#DIV/0!	#DIV/0!	2
osa-miR393b-5p	3.19494	2.63982	0	0	1.21028	0.275346	0.826252	#DIV/0!	#DIV/0!	#DIV/0!	2
osa-miR160c-3p	0.0504464	0.0366642	0	0	1.3759	0.460378	0.726796	#DIV/0!	#DIV/0!	#DIV/0!	2
osa-miR2118d	0.0504464	0.0366642	0	0	1.3759	0.460378	0.726796	#DIV/0!	#DIV/0!	#DIV/0!	2
osa-miR166j-5p	2.89226	2.08986	0	0	1.38395	0.46879	0.72257	#DIV/0!	#DIV/0!	#DIV/0!	2
osa-miR167d-3p	2.18601	1.39324	0	0	1.56901	0.649856	0.637344	#DIV/0!	#DIV/0!	#DIV/0!	2
osa-miR2905	0.117708	0.0733285	0	0	1.60522	0.682771	0.622968	#DIV/0!	#DIV/0!	#DIV/0!	2
osa-miR399a	0.18497	0.109993	0	0	1.68166	0.749885	0.594651	#DIV/0!	#DIV/0!	#DIV/0!	2
osa-miR399b	0.18497	0.109993	0	0	1.68166	0.749885	0.594651	#DIV/0!	#DIV/0!	#DIV/0!	2
osa-miR399c	0.18497	0.109993	0	0	1.68166	0.749885	0.594651	#DIV/0!	#DIV/0!	#DIV/0!	2
osa-miR2864.1	0.0672619	0.0366642	0	0	1.83454	0.875416	0.545097	#DIV/0!	#DIV/0!	#DIV/0!	2
osa-miR2879	0.201786	0.109993	0	0	1.83454	0.875416	0.545097	#DIV/0!	#DIV/0!	#DIV/0!	2
osa-miR399d	6.03675	3.0798	0	0	1.96011	0.970938	0.510174	#DIV/0!	#DIV/0!	#DIV/0!	2
osa-miR1857-3p	0.151339	0.0733285	0	0	2.06385	1.04534	0.484531	#DIV/0!	#DIV/0!	#DIV/0!	2
osa-miR167c-3p	0.269047	0.109993	0	0	2.44605	1.29045	0.408823	#DIV/0!	#DIV/0!	#DIV/0!	2
osa-miR7694-5p	0.285863	0.0733285	0	0	3.89839	1.96288	0.256516	#DIV/0!	#DIV/0!	#DIV/0!	2
osa-miR1881	0	0	0.756485	0.182148	#DIV/0!	#DIV/0!	#DIV/0!	4.15313	2.0542	0.240783	2
osa-miR812f	0	0	7.11096	1.82148	#DIV/0!	#DIV/0!	#DIV/0!	3.90394	1.96493	0.256152	2
osa-miR5153	0	0	1.81556	0.546445	#DIV/0!	#DIV/0!	#DIV/0!	3.3225	1.73227	0.300978	2
osa-miR1883a	0	0	3.63113	1.45719	#DIV/0!	#DIV/0!	#DIV/0!	2.49188	1.31723	0.401304	2
osa-miR1883b	0	0	3.63113	1.45719	#DIV/0!	#DIV/0!	#DIV/0!	2.49188	1.31723	0.401304	2
osa-miR2876-5p	0	0	0.151297	0.182148	#DIV/0!	#DIV/0!	#DIV/0!	0.830625	-0.267731	1.20391	2
osa-miR397b	0	0	0.151297	0.182148	#DIV/0!	#DIV/0!	#DIV/0!	0.830625	-0.267731	1.20391	2
osa-miR5160	0	0	0.151297	0.182148	#DIV/0!	#DIV/0!	#DIV/0!	0.830625	-0.267731	1.20391	2
osa-miR812p	0	0	0.756485	1.09289	#DIV/0!	#DIV/0!	#DIV/0!	0.692188	-0.530765	1.4447	2
osa-miR5823	0	0	0.302594	0.546445	#DIV/0!	#DIV/0!	#DIV/0!	0.55375	-0.852693	1.80587	2
osa-miR5788	0	0	1.96686	4.00726	#DIV/0!	#DIV/0!	#DIV/0!	0.490824	-1.02672	2.03739	2
osa-miR156k	0	0	0.302594	0.910742	#DIV/0!	#DIV/0!	#DIV/0!	0.33225	-1.58966	3.00978	2
osa-miR531a	0	0	0.605188	2.00363	#DIV/0!	#DIV/0!	#DIV/0!	0.302045	-1.72716	3.31076	2
osa-miR531c	0	0	0.605188	2.00363	#DIV/0!	#DIV/0!	#DIV/0!	0.302045	-1.72716	3.31076	2
osa-miR5340	0	0	0.302594	1.09289	#DIV/0!	#DIV/0!	#DIV/0!	0.276875	-1.85269	3.61174	2
osa-miR531b	0	0	1.21038	4.55371	#DIV/0!	#DIV/0!	#DIV/0!	0.2658	-1.91159	3.76223	2
osa-miR1861c	0	0	0.151297	1.27504	#DIV/0!	#DIV/0!	#DIV/0!	0.118661	-3.07509	8.42739	2
osa-miR2863c	0	0	1.66427	25.5008	#DIV/0!	#DIV/0!	#DIV/0!	0.0652634	-3.93758	15.3225	2
osa-miR1432-3p	0.0336309	0	0.151297	0	#DIV/0!	#DIV/0!	0	#DIV/0!	#DIV/0!	0	2
osa-miR160d-3p	0.0168155	0	0.151297	0	#DIV/0!	#DIV/0!	0	#DIV/0!	#DIV/0!	0	2
osa-miR160f-5p	0	0.0366642	0	0.364297	0	#NUM!	#DIV/0!	0	#NUM!	#DIV/0!	2
osa-miR169r-3p	0.168155	0	0	0.546445	#DIV/0!	#DIV/0!	0	0	#NUM!	#DIV/0!	2
osa-miR319a-5p	0.0336309	0	0.151297	0	#DIV/0!	#DIV/0!	0	#DIV/0!	#DIV/0!	0	2
osa-miR440	0.0504464	0	0	7.10379	#DIV/0!	#DIV/0!	0	0	#NUM!	#DIV/0!	2
osa-miR5144-3p	0.0504464	0	0	0.910742	#DIV/0!	#DIV/0!	0	0	#NUM!	#DIV/0!	2
osa-miR5152-3p	0.0168155	0	0	0.182148	#DIV/0!	#DIV/0!	0	0	#NUM!	#DIV/0!	2
osa-miR1423-3p	0	0	0	0.182148	#DIV/0!	#DIV/0!	#DIV/0!	0	#NUM!	#DIV/0!	1
osa-miR1440b	0	0	0	0.182148	#DIV/0!	#DIV/0!	#DIV/0!	0	#NUM!	#DIV/0!	1
osa-miR160f-3p	0	0	0	0.182148	#DIV/0!	#DIV/0!	#DIV/0!	0	#NUM!	#DIV/0!	1
osa-miR171a	0	0	0.151297	0	#DIV/0!	#DIV/0!	#DIV/0!	#DIV/0!	#DIV/0!	0	1
osa-miR1846a-3p	0	0	0	0.546445	#DIV/0!	#DIV/0!	#DIV/0!	0	#NUM!	#DIV/0!	1
osa-miR1846b-3p	0	0	0	0.546445	#DIV/0!	#DIV/0!	#DIV/0!	0	#NUM!	#DIV/0!	1
osa-miR1869	0	0	0.756485	0	#DIV/0!	#DIV/0!	#DIV/0!	#DIV/0!	#DIV/0!	0	1
osa-miR1872	0	0	0.605188	0	#DIV/0!	#DIV/0!	#DIV/0!	#DIV/0!	#DIV/0!	0	1
osa-miR1882a	0	0	0	0.182148	#DIV/0!	#DIV/0!	#DIV/0!	0	#NUM!	#DIV/0!	1
osa-miR1882b	0	0	0	0.182148	#DIV/0!	#DIV/0!	#DIV/0!	0	#NUM!	#DIV/0!	1
osa-miR1882c	0	0	0	0.182148	#DIV/0!	#DIV/0!	#DIV/0!	0	#NUM!	#DIV/0!	1
osa-miR1882d	0	0	0	0.182148	#DIV/0!	#DIV/0!	#DIV/0!	0	#NUM!	#DIV/0!	1
osa-miR1882e-5p	0	0	0	0.182148	#DIV/0!	#DIV/0!	#DIV/0!	0	#NUM!	#DIV/0!	1
osa-miR1882f	0	0	0	0.182148	#DIV/0!	#DIV/0!	#DIV/0!	0	#NUM!	#DIV/0!	1
osa-miR1882g	0	0	0	0.182148	#DIV/0!	#DIV/0!	#DIV/0!	0	#NUM!	#DIV/0!	1
osa-miR1882h	0	0	0	0.182148	#DIV/0!	#DIV/0!	#DIV/0!	0	#NUM!	#DIV/0!	1
osa-miR2874	0	0	0	6.92164	#DIV/0!	#DIV/0!	#DIV/0!	0	#NUM!	#DIV/0!	1
osa-miR3981-3p	0	0	0	0.182148	#DIV/0!	#DIV/0!	#DIV/0!	0	#NUM!	#DIV/0!	1
osa-miR5082	0	0	0	0.182148	#DIV/0!	#DIV/0!	#DIV/0!	0	#NUM!	#DIV/0!	1
osa-miR530-3p	0	0	0	0.182148	#DIV/0!	#DIV/0!	#DIV/0!	0	#NUM!	#DIV/0!	1
osa-miR5526	0	0	0.151297	0	#DIV/0!	#DIV/0!	#DIV/0!	#DIV/0!	#DIV/0!	0	1
osa-miR5808	0	0	0	0.182148	#DIV/0!	#DIV/0!	#DIV/0!	0	#NUM!	#DIV/0!	1
osa-miR5816	0	0	0.151297	0	#DIV/0!	#DIV/0!	#DIV/0!	#DIV/0!	#DIV/0!	0	1
osa-miR5824	0	0	0	0.182148	#DIV/0!	#DIV/0!	#DIV/0!	0	#NUM!	#DIV/0!	1
osa-miR7694-3p	0	0	0.151297	0	#DIV/0!	#DIV/0!	#DIV/0!	#DIV/0!	#DIV/0!	0	1
osa-miR810a	0	0	0	0.364297	#DIV/0!	#DIV/0!	#DIV/0!	0	#NUM!	#DIV/0!	1
osa-miR815a	0	0	0.151297	0	#DIV/0!	#DIV/0!	#DIV/0!	#DIV/0!	#DIV/0!	0	1
osa-miR815b	0	0	0.151297	0	#DIV/0!	#DIV/0!	#DIV/0!	#DIV/0!	#DIV/0!	0	1
osa-miR815c	0	0	0.151297	0	#DIV/0!	#DIV/0!	#DIV/0!	#DIV/0!	#DIV/0!	0	1
osa-miR1427	0.0168155	0	0	0	#DIV/0!	#DIV/0!	0	#DIV/0!	#DIV/0!	#DIV/0!	1
osa-miR1437b-5p	0.151339	0	0	0	#DIV/0!	#DIV/0!	0	#DIV/0!	#DIV/0!	#DIV/0!	1
osa-miR160e-3p	0.0168155	0	0	0	#DIV/0!	#DIV/0!	0	#DIV/0!	#DIV/0!	#DIV/0!	1
osa-miR171c-5p	0.302678	0	0	0	#DIV/0!	#DIV/0!	0	#DIV/0!	#DIV/0!	#DIV/0!	1
osa-miR171i-5p	0.0336309	0	0	0	#DIV/0!	#DIV/0!	0	#DIV/0!	#DIV/0!	#DIV/0!	1
osa-miR172b	0.0168155	0	0	0	#DIV/0!	#DIV/0!	0	#DIV/0!	#DIV/0!	#DIV/0!	1
osa-miR1846a-5p	0.0336309	0	0	0	#DIV/0!	#DIV/0!	0	#DIV/0!	#DIV/0!	#DIV/0!	1
osa-miR1846b-5p	0.0336309	0	0	0	#DIV/0!	#DIV/0!	0	#DIV/0!	#DIV/0!	#DIV/0!	1
osa-miR1846c-5p	0.0336309	0	0	0	#DIV/0!	#DIV/0!	0	#DIV/0!	#DIV/0!	#DIV/0!	1
osa-miR1862f	0.0168155	0	0	0	#DIV/0!	#DIV/0!	0	#DIV/0!	#DIV/0!	#DIV/0!	1
osa-miR1862g	0.0168155	0	0	0	#DIV/0!	#DIV/0!	0	#DIV/0!	#DIV/0!	#DIV/0!	1
osa-miR1874-5p	0.0168155	0	0	0	#DIV/0!	#DIV/0!	0	#DIV/0!	#DIV/0!	#DIV/0!	1
osa-miR2106	0.0168155	0	0	0	#DIV/0!	#DIV/0!	0	#DIV/0!	#DIV/0!	#DIV/0!	1
osa-miR2118e	0	0.0366642	0	0	0	#NUM!	#DIV/0!	#DIV/0!	#DIV/0!	#DIV/0!	1
osa-miR2118r	0	0.0366642	0	0	0	#NUM!	#DIV/0!	#DIV/0!	#DIV/0!	#DIV/0!	1
osa-miR2120	0.100893	0	0	0	#DIV/0!	#DIV/0!	0	#DIV/0!	#DIV/0!	#DIV/0!	1
osa-miR2873a	0.0168155	0	0	0	#DIV/0!	#DIV/0!	0	#DIV/0!	#DIV/0!	#DIV/0!	1
osa-miR395o	0.0168155	0	0	0	#DIV/0!	#DIV/0!	0	#DIV/0!	#DIV/0!	#DIV/0!	1
osa-miR396a-3p	0.0336309	0	0	0	#DIV/0!	#DIV/0!	0	#DIV/0!	#DIV/0!	#DIV/0!	1
osa-miR396b-3p	0.0336309	0	0	0	#DIV/0!	#DIV/0!	0	#DIV/0!	#DIV/0!	#DIV/0!	1
osa-miR396f-5p	0	0.0366642	0	0	0	#NUM!	#DIV/0!	#DIV/0!	#DIV/0!	#DIV/0!	1
osa-miR399k	0.0168155	0	0	0	#DIV/0!	#DIV/0!	0	#DIV/0!	#DIV/0!	#DIV/0!	1
osa-miR5149	0.0336309	0	0	0	#DIV/0!	#DIV/0!	0	#DIV/0!	#DIV/0!	#DIV/0!	1
osa-miR5498	0.0168155	0	0	0	#DIV/0!	#DIV/0!	0	#DIV/0!	#DIV/0!	#DIV/0!	1
osa-miR5502	0.0168155	0	0	0	#DIV/0!	#DIV/0!	0	#DIV/0!	#DIV/0!	#DIV/0!	1
osa-miR5799	0.0168155	0	0	0	#DIV/0!	#DIV/0!	0	#DIV/0!	#DIV/0!	#DIV/0!	1
osa-miR5812	0.0168155	0	0	0	#DIV/0!	#DIV/0!	0	#DIV/0!	#DIV/0!	#DIV/0!	1
osa-miR6247	0	0.0366642	0	0	0	#NUM!	#DIV/0!	#DIV/0!	#DIV/0!	#DIV/0!	1
osa-miR6250	0.0168155	0	0	0	#DIV/0!	#DIV/0!	0	#DIV/0!	#DIV/0!	#DIV/0!	1

## Sheet: 14
miRNA-ID	PKSR-miRNA	PKNR-miRNA	PBSR	PBNR	PKSR/PKNR	Log-PKSR/PKNR	PKNR/PKSR	PBSR/PB-NR	Log-PBSR/PB-NR	PB-NR/PBSR
osa-miR408-5p	2.95952	1.9432	237.234	1.82148	1.52301	0.606927	0.656594	130.242	7.02505	0.00767801
osa-miR166d-5p	5.63318	5.27965	14.5245	0.910742	1.06696	0.0935079	0.937241	15.948	3.9953	0.0627038
osa-miR156c-3p	21.7424	17.7088	138.588	9.10742	1.22777	0.296043	0.814483	15.2171	3.92762	0.0657158
osa-miR156g-3p	21.7424	17.7088	138.588	9.10742	1.22777	0.296043	0.814483	15.2171	3.92762	0.0657158
osa-miR156f-3p	11.8717	9.31272	74.4381	5.10015	1.27479	0.350255	0.784445	14.5953	3.86743	0.0685154
osa-miR156h-3p	11.8717	9.31272	74.4381	5.10015	1.27479	0.350255	0.784445	14.5953	3.86743	0.0685154
osa-miR156l-3p	11.8717	9.31272	74.4381	5.10015	1.27479	0.350255	0.784445	14.5953	3.86743	0.0685154
osa-miR166b-5p	8.52544	7.80948	5.29539	0.364297	1.09168	0.126548	0.916021	14.5359	3.86155	0.068795
osa-miR528-5p	4.10297	4.58303	1091.76	75.2273	0.895254	-0.159631	1.117	14.5128	3.85925	0.0689046
osa-miR396c-5p	22.4655	10.8526	4.69021	0.546445	2.07005	1.04967	0.48308	8.58313	3.1015	0.116508
osa-miR1850.1	3.06042	3.88641	57.6441	6.73949	0.787466	-0.34471	1.2699	8.55319	3.09646	0.116915
osa-miR5143a	0.235417	0.329978	16.794	2.55008	0.713431	-0.487154	1.40168	6.58567	2.71933	0.151845
osa-miR5143b	0.235417	0.329978	16.794	2.55008	0.713431	-0.487154	1.40168	6.58567	2.71933	0.151845
osa-miR390-3p	2.87545	2.60316	4.69021	0.728593	1.1046	0.143521	0.905307	6.43734	2.68647	0.155344

## Sheet: 13
miRNA-ID	PKSR-miRNA	PKNR-miRNA	PBSR	PBNR	PKSR/PKNR	Log-PKSR/PKNR	PKNR/PKSR	PBSR/PB-NR	Log-PBSR/PB-NR	PB-NR/PBSR
osa-miR5510	0.168155	0.183321	1.05908	0.182148	0.917268	-0.124584	1.09019	5.81438	2.53962	0.171988
osa-miR1862a	0.0168155	0	15.7349	2.73223	#N/A	#N/A	0	5.759	2.52582	0.173641
osa-miR1862b	0.0168155	0	15.7349	2.73223	#N/A	#N/A	0	5.759	2.52582	0.173641
osa-miR1862c	0.0168155	0	15.7349	2.73223	#N/A	#N/A	0	5.759	2.52582	0.173641
osa-miR156b-3p	24.2815	21.9619	21.0303	4.18941	1.10562	0.144858	0.904468	5.01986	2.32765	0.199209
osa-miR156j-3p	2.65684	1.97987	3.47983	0.728593	1.34193	0.424309	0.745196	4.77609	2.25583	0.209376
osa-miR160a-3p	2.90908	2.23652	23.6023	5.10015	1.30072	0.379306	0.768807	4.62777	2.21032	0.216087
osa-miR160b-3p	2.90908	2.23652	23.6023	5.10015	1.30072	0.379306	0.768807	4.62777	2.21032	0.216087
osa-miR166k-3p	5.93586	6.26958	14.0706	3.09652	0.946771	-0.0789125	1.05622	4.54401	2.18397	0.22007
osa-miR166l-3p	5.93586	6.26958	14.0706	3.09652	0.946771	-0.0789125	1.05622	4.54401	2.18397	0.22007
osa-miR1881	0	0	0.756485	0.182148	#N/A	#N/A	#N/A	4.15313	2.0542	0.240783
osa-miR6249a	0.0168155	0	14.0706	3.46082	#N/A	#N/A	0	4.06569	2.0235	0.245961
osa-miR6249b	0.0168155	0	14.0706	3.46082	#N/A	#N/A	0	4.06569	2.0235	0.245961

## Sheet: 37
miRNA-ID	PKSR-miRNA	PKNR-miRNA	PBSR	PBNR	PKSR/PKNR	Log-PKSR/PKNR	PKNR/PKSR	PBSR/PB-NR	Log-PBSR/PB-NR	PB-NR/PBSR
osa-miR5148a	0.0840773	0.0366642	2.87464	0.728593	2.29317	1.19734	0.436077	3.94547	1.9802	0.253455
osa-miR5148b	0.0840773	0.0366642	2.87464	0.728593	2.29317	1.19734	0.436077	3.94547	1.9802	0.253455
osa-miR5148c	0.0840773	0.0366642	2.87464	0.728593	2.29317	1.19734	0.436077	3.94547	1.9802	0.253455
osa-miR1862d	31.3608	35.6743	20.7277	5.2823	0.879088	-0.18592	1.13754	3.92399	1.97232	0.254843
osa-miR812f	0	0	7.11096	1.82148	#N/A	#N/A	#N/A	3.90394	1.96493	0.256152
osa-miR166g-3p	13.0152	18.5521	204.251	52.823	0.701547	-0.511388	1.42542	3.8667	1.9511	0.258618
osa-miR166h-3p	13.0152	18.5521	204.251	52.823	0.701547	-0.511388	1.42542	3.8667	1.9511	0.258618
osa-miR166a-5p	97.2607	75.8583	5.29539	1.45719	1.28214	0.35855	0.779948	3.63398	1.86155	0.27518
osa-miR166e-5p	97.2607	75.8583	5.29539	1.45719	1.28214	0.35855	0.779948	3.63398	1.86155	0.27518
osa-miR5153	0	0	1.81556	0.546445	#N/A	#N/A	#N/A	3.3225	1.73227	0.300978
osa-miR5813	0.100893	0.0366642	3.02594	0.910742	2.7518	1.46038	0.363398	3.3225	1.73227	0.300978
osa-miR5810	0.0168155	0.0733285	0.605188	0.182148	0.229317	-2.12458	4.36077	3.3225	1.73227	0.300978
osa-miR5825	0.18497	0.439971	1.21038	0.364297	0.420415	-1.25012	2.3786	3.3225	1.73227	0.300978
osa-miR390-5p	32.9751	31.4579	117.406	36.2475	1.04823	0.0679556	0.953989	3.23902	1.69556	0.308735
osa-miR812v	0.285863	0.0366642	1.66427	0.546445	7.79678	2.96288	0.128258	3.04563	1.60674	0.32834
osa-miR812o-3p	0.0168155	0	3.17724	1.09289	#N/A	#N/A	0	2.90719	1.53962	0.343975
osa-miR319a-3p	2.01786	1.42991	37.5216	13.1147	1.41118	0.496904	0.708626	2.86104	1.51654	0.349523
osa-miR408-3p	27.796	27.2415	19.0634	7.10379	1.02035	0.0290682	0.980053	2.68356	1.42415	0.37264
osa-miR156a	1353.85	1251.2	163236	63806.4	1.08204	0.113748	0.924184	2.5583	1.35519	0.390884
osa-miR156b-5p	1353.85	1251.2	163236	63806.4	1.08204	0.113748	0.924184	2.5583	1.35519	0.390884
osa-miR156c-5p	1353.85	1251.2	163236	63806.4	1.08204	0.113748	0.924184	2.5583	1.35519	0.390884
osa-miR156d	1353.85	1251.2	163236	63806.4	1.08204	0.113748	0.924184	2.5583	1.35519	0.390884
osa-miR156e	1353.85	1251.2	163236	63806.4	1.08204	0.113748	0.924184	2.5583	1.35519	0.390884
osa-miR156f-5p	1353.85	1251.2	163236	63806.4	1.08204	0.113748	0.924184	2.5583	1.35519	0.390884
osa-miR156g-5p	1353.85	1251.2	163236	63806.4	1.08204	0.113748	0.924184	2.5583	1.35519	0.390884
osa-miR156h-5p	1353.85	1251.2	163236	63806.4	1.08204	0.113748	0.924184	2.5583	1.35519	0.390884
osa-miR156i	1353.85	1251.2	163236	63806.4	1.08204	0.113748	0.924184	2.5583	1.35519	0.390884
osa-miR156j-5p	1353.85	1251.2	163236	63806.4	1.08204	0.113748	0.924184	2.5583	1.35519	0.390884
osa-miR1883a	0	0	3.63113	1.45719	#N/A	#N/A	#N/A	2.49188	1.31723	0.401304
osa-miR1883b	0	0	3.63113	1.45719	#N/A	#N/A	#N/A	2.49188	1.31723	0.401304
osa-miR1864	0	0.0733285	8.32133	3.64297	0	#N/A	#N/A	2.28422	1.1917	0.437786
osa-miR812t	0.353125	0.659956	63.2421	29.8723	0.535073	-0.902192	1.8689	2.11708	1.08208	0.472349
osa-miR812u	0.353125	0.659956	63.2421	29.8723	0.535073	-0.902192	1.8689	2.11708	1.08208	0.472349
osa-miR1863b.2	0.0840773	0	5.74928	2.73223	#N/A	#N/A	0	2.10425	1.07331	0.475229
osa-miR169f.2	0.571726	0.476635	26.1744	12.5682	1.1995	0.262439	0.833677	2.08258	1.05837	0.480173
osa-miR3979-5p	63.1253	35.7476	26.9309	12.9325	1.76586	0.82037	0.566297	2.08241	1.05826	0.480212
osa-miR2275d	0.269047	0.366642	0.756485	0.364297	0.733815	-0.446512	1.36274	2.07656	1.0542	0.481565

## Sheet: 39
miRNA-ID	PKSR-miRNA	PKNR-miRNA	PBSR	PBNR	PKSR/PKNR	Log-PKSR/PKNR	PKNR/PKSR	PBSR/PB-NR	Log-PBSR/PB-NR	PB-NR/PBSR
osa-miR397a	4.62425	4.83968	43.8761	22.2221	0.955488	-0.0656907	1.04659	1.97444	0.981441	0.506474
osa-miR1423-5p	2.85863	2.63982	2.11816	1.09289	1.08289	0.114882	0.923458	1.93813	0.954662	0.515963
osa-miR319a-3p.2-3p	34.8585	26.1416	1.05908	0.546445	1.33345	0.415162	0.749935	1.93813	0.954662	0.515963
osa-miR319b	34.8585	26.1416	1.05908	0.546445	1.33345	0.415162	0.749935	1.93813	0.954662	0.515963
osa-miR159a.1	301.972	302.7	46.4482	25.8651	0.997596	-0.00347259	1.00241	1.79579	0.844617	0.556859
osa-miR159b	301.972	302.7	46.4482	25.8651	0.997596	-0.00347259	1.00241	1.79579	0.844617	0.556859
osa-miR5150-3p	3.21175	2.12653	16.794	9.65386	1.51033	0.594863	0.662107	1.73961	0.798765	0.574841
osa-miR5150-5p	1.02574	0.659956	136.167	78.5059	1.55426	0.636228	0.643393	1.73448	0.794506	0.57654
osa-miR1870-5p	0.151339	0.0366642	206.369	122.222	4.12771	2.04534	0.242265	1.68848	0.755728	0.592247
osa-miR162b	2.89226	3.55643	11.3473	6.73949	0.813248	-0.298232	1.22964	1.6837	0.751635	0.59393
osa-miR172d-5p	0.0840773	0.146657	0.907782	0.546445	0.573293	-0.802656	1.74431	1.66125	0.732269	0.601956
osa-miR1863c	1.49658	2.0532	2.11816	1.27504	0.728901	-0.456206	1.37193	1.66125	0.732269	0.601956
osa-miR2869	0.151339	0.146657	0.302594	0.182148	1.03193	0.0453406	0.969061	1.66125	0.732269	0.601956
osa-miR5145	0.0504464	0.0733285	0.302594	0.182148	0.687951	-0.539622	1.45359	1.66125	0.732269	0.601956
osa-miR5817	0.0168155	0.0366642	0.605188	0.364297	0.458634	-1.12458	2.18039	1.66125	0.732269	0.601956
osa-miR164a	1.14345	1.39324	442.09	281.783	0.820714	-0.285049	1.21845	1.5689	0.649752	0.63739
osa-miR164b	1.14345	1.39324	442.09	281.783	0.820714	-0.285049	1.21845	1.5689	0.649752	0.63739
osa-miR164f	1.14345	1.39324	442.09	281.783	0.820714	-0.285049	1.21845	1.5689	0.649752	0.63739
osa-miR2873b	1.21071	0.513299	4.53891	2.91437	2.35869	1.23799	0.423964	1.55742	0.63916	0.642087
osa-miR1868	0.100893	0.219985	17.3992	12.9325	0.458634	-1.12458	2.18039	1.34538	0.428012	0.743285
osa-miR3980a-5p	0.0504464	0.0366642	1.21038	0.910742	1.3759	0.460378	0.726796	1.329	0.410341	0.752445
osa-miR3980b-5p	0.0504464	0.0366642	1.21038	0.910742	1.3759	0.460378	0.726796	1.329	0.410341	0.752445
osa-miR5814	2.72411	2.85981	3.32853	2.55008	0.952548	-0.0701366	1.04982	1.30527	0.384346	0.766126
osa-miR168a-5p	5987.95	6546.91	19458.5	15005.9	0.914623	-0.128751	1.09335	1.29672	0.374865	0.771178
osa-miR396e-5p	619.852	516.232	161.131	125.318	1.20072	0.263903	0.832832	1.28578	0.362642	0.777739
osa-miR444a-5p	0.0504464	0.0366642	13.0115	10.9289	1.3759	0.460378	0.726796	1.19056	0.251643	0.839939
osa-miR164c	0.0168155	0	1.66427	1.45719	#N/A	#N/A	0	1.14211	0.191701	0.875573
osa-miR5508	0.70625	0.476635	2.26945	2.00363	1.48174	0.567293	0.674882	1.13267	0.179728	0.882869
osa-miR2121a	0.235417	0.0733285	2.87464	2.55008	3.21044	1.68277	0.311484	1.12728	0.172842	0.887094
osa-miR2121b	0.235417	0.0733285	2.87464	2.55008	3.21044	1.68277	0.311484	1.12728	0.172842	0.887094
osa-miR5161	0.0168155	0.0366642	0.605188	0.546445	0.458634	-1.12458	2.18039	1.1075	0.147307	0.902935
osa-miR394	2.55595	2.16319	7.41355	6.73949	1.18157	0.2407	0.846335	1.10002	0.137526	0.909077
osa-miR164e	0.420387	0.25665	112.716	106.557	1.63798	0.711917	0.610508	1.0578	0.081073	0.945354
osa-miR1861h	0.908035	1.0266	2.87464	2.73223	0.884509	-0.177052	1.13057	1.05213	0.0733061	0.950457
osa-miR1861j	0.908035	1.0266	2.87464	2.73223	0.884509	-0.177052	1.13057	1.05213	0.0733061	0.950457
osa-miR1861b	0.874404	0.879942	9.22911	9.10742	0.993707	-0.00910718	1.00633	1.01336	0.0191504	0.986814
osa-miR1861f	0.874404	0.879942	9.22911	9.10742	0.993707	-0.00910718	1.00633	1.01336	0.0191504	0.986814
osa-miR1861i	0.874404	0.879942	9.22911	9.10742	0.993707	-0.00910718	1.00633	1.01336	0.0191504	0.986814
osa-miR1861l	0.874404	0.879942	9.22911	9.10742	0.993707	-0.00910718	1.00633	1.01336	0.0191504	0.986814

## Sheet: -24
miRNA-ID	PKSR-miRNA	PKNR-miRNA	PBSR	PBNR	PKSR/PKNR	Log-PKSR/PKNR	PKNR/PKSR	PBSR/PB-NR	Log-PBSR/PB-NR	PB-NR/PBSR
osa-miR1862e	1.95059	3.18979	11.8012	12.5682	0.611512	-0.709547	1.63529	0.938967	-0.090853	1.065
osa-miR535-3p	12.5443	12.3192	1.81556	2.00363	1.01828	0.02613	0.982051	0.906136	-0.1422	1.10359
osa-miR3979-3p	50.9172	30.9079	35.5548	40.9834	1.64738	0.720176	0.607023	0.867542	-0.204995	1.15268
osa-miR166a-3p	39988.2	55221.1	10450.2	12378.1	0.724148	-0.465643	1.38093	0.844254	-0.244252	1.18448
osa-miR166b-3p	39988.2	55221.1	10450.2	12378.1	0.724148	-0.465643	1.38093	0.844254	-0.244252	1.18448
osa-miR166c-3p	39988.2	55221.1	10450.2	12378.1	0.724148	-0.465643	1.38093	0.844254	-0.244252	1.18448
osa-miR166d-3p	39988.2	55221.1	10450.2	12378.1	0.724148	-0.465643	1.38093	0.844254	-0.244252	1.18448
osa-miR166f	39988.2	55221.1	10450.2	12378.1	0.724148	-0.465643	1.38093	0.844254	-0.244252	1.18448
osa-miR166j-3p	39988.2	55221.1	10450.2	12378.1	0.724148	-0.465643	1.38093	0.844254	-0.244252	1.18448
osa-miR1856	0.319494	0.219985	0.302594	0.364297	1.45234	0.538381	0.688543	0.830625	-0.267731	1.20391
osa-miR2876-5p	0	0	0.151297	0.182148	#DIV/0!	#DIV/0!	#DIV/0!	0.830625	-0.267731	1.20391
osa-miR397b	0	0	0.151297	0.182148	#DIV/0!	#DIV/0!	#DIV/0!	0.830625	-0.267731	1.20391
osa-miR5160	0	0	0.151297	0.182148	#DIV/0!	#DIV/0!	#DIV/0!	0.830625	-0.267731	1.20391
osa-miR812s	0.0168155	0	0.302594	0.364297	#DIV/0!	#DIV/0!	0	0.830625	-0.267731	1.20391
osa-miR162a	136.02	160.259	23.7536	29.8723	0.848751	-0.236586	1.1782	0.795172	-0.330662	1.25759
osa-miR812g	0.0168155	0.0366642	4.38761	5.82875	0.458634	-1.12458	2.18039	0.752754	-0.40975	1.32846
osa-miR812h	0.0168155	0.0366642	4.38761	5.82875	0.458634	-1.12458	2.18039	0.752754	-0.40975	1.32846
osa-miR812i	0.0168155	0.0366642	4.38761	5.82875	0.458634	-1.12458	2.18039	0.752754	-0.40975	1.32846
osa-miR812j	0.0168155	0.0366642	4.38761	5.82875	0.458634	-1.12458	2.18039	0.752754	-0.40975	1.32846
osa-miR812p	0	0	0.756485	1.09289	#DIV/0!	#DIV/0!	#DIV/0!	0.692188	-0.530765	1.4447
osa-miR5540	0.100893	0.146657	1.36167	2.18578	0.687951	-0.539622	1.45359	0.622969	-0.682768	1.60522
osa-miR168a-3p	25.8117	24.0151	3.32853	5.46445	1.07481	0.104087	0.930393	0.609125	-0.71519	1.6417
osa-miR164d	0.605357	0.916606	114.532	204.37	0.660433	-0.598516	1.51416	0.560413	-0.835438	1.7844
osa-miR5823	0	0	0.302594	0.546445	#DIV/0!	#DIV/0!	#DIV/0!	0.55375	-0.852693	1.80587

## Sheet: -27
miRNA-ID	PKSR-miRNA	PKNR-miRNA	PBSR	PBNR	PKSR/PKNR	Log-PKSR/PKNR	PKNR/PKSR	PBSR/PB-NR	Log-PBSR/PB-NR	PB-NR/PBSR
osa-miR1861e	6.54122	6.70955	2.26945	4.55371	0.974911	-0.0366579	1.02573	0.498375	-1.0047	2.00652
osa-miR1861k	6.54122	6.70955	2.26945	4.55371	0.974911	-0.0366579	1.02573	0.498375	-1.0047	2.00652
osa-miR1861m	6.54122	6.70955	2.26945	4.55371	0.974911	-0.0366579	1.02573	0.498375	-1.0047	2.00652
osa-miR5788	0	0	1.96686	4.00726	#DIV/0!	#DIV/0!	#DIV/0!	0.490824	-1.02672	2.03739
osa-miR166e-3p	13.6542	20.752	1.81556	3.82512	0.65797	-0.603907	1.51983	0.474643	-1.07509	2.10685
osa-miR166m	18.1943	17.7455	11.3473	26.4115	1.02529	0.0360372	0.97533	0.429634	-1.21882	2.32756
osa-miR444b.2	135.011	117.252	40.0937	99.2708	1.15146	0.203466	0.868462	0.403882	-1.30799	2.47597
osa-miR444c.2	135.011	117.252	40.0937	99.2708	1.15146	0.203466	0.868462	0.403882	-1.30799	2.47597
osa-miR1876	25.2905	29.6247	3.47983	9.28957	0.853695	-0.228207	1.17138	0.374596	-1.41659	2.66955
osa-miR169b	0.36994	0.366642	2.42075	7.10379	1.009	0.0129191	0.991085	0.340769	-1.55313	2.93454
osa-miR169c	0.36994	0.366642	2.42075	7.10379	1.009	0.0129191	0.991085	0.340769	-1.55313	2.93454
osa-miR1860-3p	0.89122	1.13659	2.42075	7.10379	0.784116	-0.35086	1.27532	0.340769	-1.55313	2.93454
osa-miR156k	0	0	0.302594	0.910742	#DIV/0!	#DIV/0!	#DIV/0!	0.33225	-1.58966	3.00978
osa-miR535-5p	20.2626	17.0489	150.54	462.475	1.1885	0.249146	0.841394	0.325511	-1.61922	3.07209
osa-miR2055	0.0504464	0.0733285	1.36167	4.18941	0.687951	-0.539622	1.45359	0.325027	-1.62137	3.07667
osa-miR6254	0.336309	0.329978	1.05908	3.27867	1.01919	0.0274187	0.981174	0.323021	-1.6303	3.09578
osa-miR531a	0	0	0.605188	2.00363	#DIV/0!	#DIV/0!	#DIV/0!	0.302045	-1.72716	3.31076
osa-miR531c	0	0	0.605188	2.00363	#DIV/0!	#DIV/0!	#DIV/0!	0.302045	-1.72716	3.31076
osa-miR5794	23.962	20.4586	177.169	595.261	1.17124	0.22804	0.853794	0.297632	-1.7484	3.35985
osa-miR1871	24.0461	25.8483	0.756485	2.55008	0.930279	-0.104264	1.07495	0.296652	-1.75316	3.37096
osa-miR159a.2	0.0336309	0.0366642	2.87464	10.3825	0.917268	-0.124584	1.09019	0.276875	-1.85269	3.61174
osa-miR159f	0.18497	0.25665	0.151297	0.546445	0.720711	-0.472508	1.38752	0.276875	-1.85269	3.61174
osa-miR1870-3p	0.117708	0.0733285	0.151297	0.546445	1.60522	0.682771	0.622968	0.276875	-1.85269	3.61174
osa-miR3982-3p	0.0504464	0	0.151297	0.546445	#DIV/0!	#DIV/0!	0	0.276875	-1.85269	3.61174
osa-miR5340	0	0	0.302594	1.09289	#DIV/0!	#DIV/0!	#DIV/0!	0.276875	-1.85269	3.61174
osa-miR5493	0.0336309	0.0366642	0.151297	0.546445	0.917268	-0.124584	1.09019	0.276875	-1.85269	3.61174
osa-miR531b	0	0	1.21038	4.55371	#DIV/0!	#DIV/0!	#DIV/0!	0.2658	-1.91159	3.76223

## Sheet: -15
miRNA-ID	PKSR-miRNA	PKNR-miRNA	PBSR	PBNR	PKSR/PKNR	Log-PKSR/PKNR	PKNR/PKSR	PBSR/PB-NR	Log-PBSR/PB-NR	PB-NR/PBSR
osa-miR1320-5p	0.168155	0.219985	21.3329	88.3419	0.76439	-0.387619	1.30823	0.241481	-2.05002	4.14112
osa-miR5801	0	0.0366642	0.302594	1.27504	0	#NUM!	#DIV/0!	0.237321	-2.07509	4.21369
osa-miR5802	0.100893	0.183321	0.453891	2.00363	0.550361	-0.86155	1.81699	0.226534	-2.1422	4.41435
osa-miR160e-5p	2.52232	2.08986	2.57205	11.8396	1.20693	0.271344	0.828547	0.21724	-2.20264	4.6032
osa-miR529b	0.151339	0.146657	1.81556	8.56097	1.03193	0.0453406	0.969061	0.212074	-2.23736	4.71532
osa-miR6251	0.117708	0.146657	0.151297	0.728593	0.80261	-0.317229	1.24594	0.207656	-2.26773	4.81565
osa-miR820a	0.55491	0.219985	3.93372	19.4899	2.52249	1.33485	0.396434	0.201834	-2.30876	4.95456
osa-miR820b	0.55491	0.219985	3.93372	19.4899	2.52249	1.33485	0.396434	0.201834	-2.30876	4.95456
osa-miR820c	0.55491	0.219985	3.93372	19.4899	2.52249	1.33485	0.396434	0.201834	-2.30876	4.95456
osa-miR5144-5p	12.1744	10.3026	10.8934	58.2875	1.18168	0.240835	0.846255	0.186891	-2.41973	5.35072
osa-miR167a-5p	3.09405	2.52983	53.8617	291.619	1.22302	0.290453	0.817645	0.184699	-2.43675	5.41423
osa-miR167b	3.09405	2.52983	53.8617	291.619	1.22302	0.290453	0.817645	0.184699	-2.43675	5.41423
osa-miR167c-5p	3.09405	2.52983	53.8617	291.619	1.22302	0.290453	0.817645	0.184699	-2.43675	5.41423
osa-miR1879	0.168155	0.183321	0.302594	1.63934	0.917268	-0.124584	1.09019	0.184583	-2.43766	5.41761
osa-miR1863a	1.81607	1.97987	3.17724	17.3041	0.917268	-0.124584	1.09019	0.183612	-2.44527	5.44627

## Sheet: -51
miRNA-ID	PKSR-miRNA	PKNR-miRNA	PBSR	PBNR	PKSR/PKNR	Log-PKSR/PKNR	PKNR/PKSR	PBSR/PB-NR	Log-PBSR/PB-NR	PB-NR/PBSR
osa-miR1878	27.342	31.1646	0.453891	2.73223	0.87734	-0.188792	1.13981	0.166125	-2.58966	6.01956
osa-miR444a-3p.2	6.07038	4.43637	12.8602	79.781	1.36832	0.452407	0.730822	0.161194	-2.63313	6.20369
osa-miR444d.2	6.07038	4.43637	12.8602	79.781	1.36832	0.452407	0.730822	0.161194	-2.63313	6.20369
osa-miR444e	6.07038	4.43637	12.8602	79.781	1.36832	0.452407	0.730822	0.161194	-2.63313	6.20369
osa-miR2878-3p	0.285863	0.403307	0.151297	1.09289	0.708798	-0.496553	1.41084	0.138438	-2.85269	7.22348
osa-miR396a-5p	21.507	16.8289	4.53891	35.3368	1.27798	0.353866	0.782485	0.128447	-2.96075	7.7853
osa-miR396b-5p	21.507	16.8289	4.53891	35.3368	1.27798	0.353866	0.782485	0.128447	-2.96075	7.7853
osa-miR1861c	0	0	0.151297	1.27504	#DIV/0!	#DIV/0!	#DIV/0!	0.118661	-3.07509	8.42739
osa-miR444b.1	112.748	112.706	5.1441	44.262	1.00037	0.000535771	0.999629	0.116219	-3.10508	8.60443
osa-miR444c.1	112.748	112.706	5.1441	44.262	1.00037	0.000535771	0.999629	0.116219	-3.10508	8.60443
osa-miR393a	8.99628	7.9928	1.21038	11.111	1.12555	0.170626	0.888457	0.108934	-3.19847	9.17983
osa-miR1425-3p	1.37887	0.513299	4.8415	44.8085	2.68629	1.42561	0.372261	0.108049	-3.21025	9.25508
osa-miR5339	0.0336309	0	0.151297	1.63934	#DIV/0!	#DIV/0!	0	0.0922917	-3.43766	10.8352
osa-miR167d-5p	195.497	178.481	29.6542	324.224	1.09533	0.131369	0.912964	0.0914621	-3.45068	10.9335
osa-miR167e-5p	195.497	178.481	29.6542	324.224	1.09533	0.131369	0.912964	0.0914621	-3.45068	10.9335
osa-miR167f	195.497	178.481	29.6542	324.224	1.09533	0.131369	0.912964	0.0914621	-3.45068	10.9335
osa-miR167g	195.497	178.481	29.6542	324.224	1.09533	0.131369	0.912964	0.0914621	-3.45068	10.9335
osa-miR167h-5p	195.497	178.481	29.6542	324.224	1.09533	0.131369	0.912964	0.0914621	-3.45068	10.9335
osa-miR167i-5p	195.497	178.481	29.6542	324.224	1.09533	0.131369	0.912964	0.0914621	-3.45068	10.9335
osa-miR167j	195.497	178.481	29.6542	324.224	1.09533	0.131369	0.912964	0.0914621	-3.45068	10.9335
osa-miR444f	3.68259	3.11646	1.36167	15.8469	1.18166	0.240812	0.846269	0.0859267	-3.54075	11.6378
osa-miR172a	0.100893	0.329978	10.4395	121.857	0.305756	-1.70955	3.27058	0.0856698	-3.54507	11.6727
osa-miR172d-3p	0.100893	0.329978	10.4395	121.857	0.305756	-1.70955	3.27058	0.0856698	-3.54507	11.6727
osa-miR171b	16.0083	13.1625	6.05188	72.6772	1.21621	0.282393	0.822226	0.0832707	-3.58605	12.009
osa-miR171c-3p	16.0083	13.1625	6.05188	72.6772	1.21621	0.282393	0.822226	0.0832707	-3.58605	12.009
osa-miR171d-3p	16.0083	13.1625	6.05188	72.6772	1.21621	0.282393	0.822226	0.0832707	-3.58605	12.009
osa-miR171e-3p	16.0083	13.1625	6.05188	72.6772	1.21621	0.282393	0.822226	0.0832707	-3.58605	12.009
osa-miR171f-3p	16.0083	13.1625	6.05188	72.6772	1.21621	0.282393	0.822226	0.0832707	-3.58605	12.009
osa-miR2880	6.97842	6.08626	0.302594	3.64297	1.14659	0.197344	0.872155	0.0830625	-3.58966	12.0391
osa-miR393b-3p	5.22961	4.43637	0.605188	7.28593	1.1788	0.237323	0.848318	0.0830625	-3.58966	12.0391
osa-miR169h	4.28794	2.4565	0.151297	2.00363	1.74555	0.80368	0.572886	0.0755114	-3.72716	13.243
osa-miR169i-3p	1.29479	0.879942	0.151297	2.00363	1.47145	0.55724	0.679601	0.0755114	-3.72716	13.243
osa-miR169i-5p.1	4.28794	2.4565	0.151297	2.00363	1.74555	0.80368	0.572886	0.0755114	-3.72716	13.243
osa-miR169j	4.28794	2.4565	0.151297	2.00363	1.74555	0.80368	0.572886	0.0755114	-3.72716	13.243
osa-miR169k	4.28794	2.4565	0.151297	2.00363	1.74555	0.80368	0.572886	0.0755114	-3.72716	13.243
osa-miR169l	4.28794	2.4565	0.151297	2.00363	1.74555	0.80368	0.572886	0.0755114	-3.72716	13.243
osa-miR169m	4.28794	2.4565	0.151297	2.00363	1.74555	0.80368	0.572886	0.0755114	-3.72716	13.243
osa-miR444a-3p.1	0.0672619	0	0.151297	2.18578	#DIV/0!	#DIV/0!	0	0.0692188	-3.85269	14.447
osa-miR444d.1	0.0672619	0	0.151297	2.18578	#DIV/0!	#DIV/0!	0	0.0692188	-3.85269	14.447
osa-miR1432-5p	2.20283	1.72322	2.72335	40.6191	1.27832	0.35425	0.782276	0.067046	-3.89871	14.9151
osa-miR2863c	0	0	1.66427	25.5008	#DIV/0!	#DIV/0!	#DIV/0!	0.0652634	-3.93758	15.3225
osa-miR5512a	0.0168155	0	0.151297	2.73223	#DIV/0!	#DIV/0!	0	0.055375	-4.17462	18.0587
osa-miR5512b	0.0168155	0	0.151297	2.73223	#DIV/0!	#DIV/0!	0	0.055375	-4.17462	18.0587
osa-miR160a-5p	6.12083	5.023	8.17004	195.992	1.21856	0.285178	0.82064	0.0416856	-4.58431	23.9891
osa-miR160b-5p	6.12083	5.023	8.17004	195.992	1.21856	0.285178	0.82064	0.0416856	-4.58431	23.9891
osa-miR160c-5p	6.12083	5.023	8.17004	195.992	1.21856	0.285178	0.82064	0.0416856	-4.58431	23.9891
osa-miR160d-5p	6.12083	5.023	8.17004	195.992	1.21856	0.285178	0.82064	0.0416856	-4.58431	23.9891
osa-miR171f-5p	0.420387	0.183321	0.151297	4.37156	2.29317	1.19734	0.436077	0.0346094	-4.85269	28.8939
osa-miR1425-5p	328.339	187.354	2.57205	210.563	1.7525	0.809417	0.570612	0.0122151	-6.35519	81.8661
osa-miR827	9.87068	9.49604	1.05908	93.4421	1.03945	0.055824	0.962045	0.0113341	-6.46319	88.2296
osa-miR1320-3p	2.11875	1.75988	0.151297	18.0327	1.20391	0.267733	0.830624	0.00839015	-6.89709	119.187
