# Supplementary material for: Mapping the Salt Stress-Induced Changes in the Root miRNome in Pokkali Rice
Source: Biomolecules. 2020 Mar 25;10(4):498. doi: 10.3390/biom10040498 (PMC7226372; doi:10.3390/biom10040498)
Supplement: Supplementary file 1 [file biomolecules-10-00498-s001.zip › Supplementary-File 4.xlsx]

## Sheet: all-target
miRNA	PBSR-miRNA	PBNR-miRNA	PBSR/PBNR	Log-PBSR/PBNR	PBNR/PBSR	deregulation	PKSR-miRNA	PKNR-miRNA	PKSR/PKNR	Log-PKSR/PKNR	PKNR/PKSR	deregulated	target gene	PBSR-mRNA-RPKM	PBNR-mRNA-RPKM	PBSR/PBNR	Log-PBSR/PBNR	PBNR/PBSR	deregulation	PKSR-mRNA-RPKM	PKNR-mRNA-RPKM	PKSR/PKNR	Log-PKSR/PKNR	PKNR/PKSR	deregulated	annotation
osa-miR2118r	0	0	#DIV/0!	#DIV/0!	#DIV/0!	NA	0	0.0366642	0	#NUM!	#DIV/0!	down	LOC_Os06g46650.1	0	39.4217	0	#NUM!	#DIV/0!	down	0	59.4422	0	#NUM!	#DIV/0!	down	hypothetical protein	unknown function
osa-miR156a	163236	63806.4	2.5583	1.35519	0.390884	up	1353.85	1251.2	1.08204	0.113748	0.924184	up	LOC_Os03g15530.1	196.903	435.699	0.451924	-1.14585	2.21276	down	319.637	400.864	0.79737	-0.326678	1.25412	down	expressed protein	unknown function
osa-miR159a.1	46.4482	25.8651	1.79579	0.844617	0.556859	up	301.972	302.7	0.997596	-0.00347259	1.00241	down	LOC_Os01g68300.1	209.706	9665.1	0.0216973	-5.52634	46.0888	down	932.42	1581.22	0.589683	-0.761988	1.69583	down	expressed protein	unknown function
osa-miR1850.1	57.6441	6.73949	8.55319	3.09646	0.116915	up	3.06042	3.88641	0.787466	-0.34471	1.2699	down	LOC_Os04g33510.2	132.803	320.598	0.414237	-1.27147	2.41408	down	152.136	435.074	0.349677	-1.5159	2.85978	down	expressed protein	unknown function
osa-miR1850.1	57.6441	6.73949	8.55319	3.09646	0.116915	up	3.06042	3.88641	0.787466	-0.34471	1.2699	down	LOC_Os04g33510.1	78.1867	280.585	0.278656	-1.84345	3.58866	down	78.7115	379.734	0.207281	-2.27034	4.82438	down	expressed protein	unknown function
osa-miR393b-5p	0	0	#DIV/0!	#DIV/0!	#DIV/0!	NA	3.19494	2.63982	1.21028	0.275346	0.826252	up	LOC_Os04g58734.1	741.662	523.893	1.41567	0.501489	0.706377	up	1112.13	375.425	2.96232	1.56673	0.337573	up	expressed protein	unknown function
osa-miR3981-3p	0	0.182148	0	#NUM!	#DIV/0!	Down	0	0	#DIV/0!	#DIV/0!	#DIV/0!	NA	LOC_Os03g47960.1	30.7392	109.308	0.281217	-1.83025	3.55598	down	116.905	135.204	0.864657	-0.209801	1.15653	down	expressed protein	unknown function
osa-miR3981-3p	0	0.182148	0	#NUM!	#DIV/0!	Down	0	0	#DIV/0!	#DIV/0!	#DIV/0!	NA	LOC_Os07g09460.2	51.7888	220.128	0.235266	-2.08763	4.2505	down	39.1023	153.758	0.254311	-1.97534	3.9322	down	expressed protein	unknown function
osa-miR444c.1	5.1441	44.262	0.116219	-3.10508	8.60443	Down	112.748	112.706	1.00037	0.000535771	0.999629	up	LOC_Os03g32499.1	5133.4	4622.86	1.11044	0.151129	0.900546	up	6075.82	10702.4	0.567705	-0.816787	1.76148	down	expressed protein	unknown function
osa-miR5808	0	0.182148	0	#NUM!	#DIV/0!	Down	0	0	#DIV/0!	#DIV/0!	#DIV/0!	NA	LOC_Os06g13190.1	3668.93	9348.78	0.39245	-1.34942	2.5481	down	16274.7	11632.8	1.39904	0.48444	0.714774	up	expressed protein	unknown function
osa-miR5817	0.605188	0.364297	1.66125	0.732269	0.601956	up	0.0168155	0.0366642	0.458634	-1.12458	2.18039	down	LOC_Os03g64140.1	225.263	3298.57	0.0682909	-3.87216	14.6432	down	765.899	812.405	0.942756	-0.0850441	1.06072	down	expressed protein	unknown function
osa-miR812p	0.756485	1.09289	0.692188	-0.530765	1.4447	Down	0	0	#DIV/0!	#DIV/0!	#DIV/0!	NA	LOC_Os06g38210.2	28.9358	63.6663	0.454492	-1.13767	2.20026	down	93.2161	150.545	0.619192	-0.691542	1.61501	down	expressed protein	unknown function
osa-miR812v	1.66427	0.546445	3.04563	1.60674	0.32834	up	0.285863	0.0366642	7.79678	2.96288	0.128258	up	LOC_Os04g47140.1	109.896	75.2011	1.46137	0.547317	0.684291	up	69.8741	274.759	0.254311	-1.97534	3.9322	down	expressed protein	unknown function
osa-miR1320-3p	0.151297	18.0327	0.00839015	-6.89709	119.187	Down	2.11875	1.75988	1.20391	0.267733	0.830624	up	LOC_Os01g55500.1	56.5834	46.7483	1.21038	0.275464	0.826185	up	49.5332	97.3871	0.508622	-0.975335	1.9661	down	nucleobase-ascorbate transporter, putative, expressed	transporter
osa-miR1320-3p	0.151297	18.0327	0.00839015	-6.89709	119.187	Down	2.11875	1.75988	1.20391	0.267733	0.830624	up	LOC_Os01g55500.3	32.9492	65.9062	0.499941	-1.00017	2.00024	down	42.6476	106.475	0.40054	-1.31998	2.49663	down	nucleobase-ascorbate transporter, putative, expressed	transporter
osa-miR5804	0	0	#DIV/0!	#DIV/0!	#DIV/0!	NA	0.0504464	0.0733285	0.687951	-0.539622	1.45359	down	LOC_Os03g54760.1	486.835	761.155	0.6396	-0.644757	1.56348	down	1284.19	1658.84	0.774152	-0.369311	1.29174	down	mitochondrial carrier protein, putative, expressed	transporter
osa-miR166g-5p	0	0.182148	0	#NUM!	#DIV/0!	Down	4.18705	2.23652	1.87213	0.90468	0.534151	up	LOC_Os06g22960.1	13381.6	17145.4	0.780479	-0.357568	1.28126	down	14382.7	42674.8	0.33703	-1.56905	2.9671	down	aquaporin protein, putative, expressed	transporter
osa-miR3982-3p	0.151297	0.546445	0.276875	-1.85269	3.61174	Down	0.0504464	0	#DIV/0!	#DIV/0!	0	up	LOC_Os03g05290.1	29388.4	38942	0.75467	-0.406082	1.32508	down	54307.1	136325	0.398365	-1.32784	2.51026	down	aquaporin protein, putative, expressed	transporter
osa-miR5160	0.151297	0.182148	0.830625	-0.267731	1.20391	Down	0	0	#DIV/0!	#DIV/0!	#DIV/0!	NA	LOC_Os06g30730.1	247.991	210.187	1.17986	0.238616	0.847558	up	476.038	1487.99	0.31992	-1.64422	3.12578	down	ABC-2 type transporter domain containing protein, expressed	transporter
osa-miR444b.2	40.0937	99.2708	0.403882	-1.30799	2.47597	Down	135.011	117.252	1.15146	0.203466	0.868462	up	LOC_Os04g38780.1	829.399	1757.55	0.471907	-1.08343	2.11906	down	1099.51	1625.37	0.676467	-0.563909	1.47827	down	transcription factor, putative, expressed	TF
osa-miR444c.2	40.0937	99.2708	0.403882	-1.30799	2.47597	Down	135.011	117.252	1.15146	0.203466	0.868462	up	LOC_Os04g38780.1	829.399	1757.55	0.471907	-1.08343	2.11906	down	1099.51	1625.37	0.676467	-0.563909	1.47827	down	transcription factor, putative, expressed	TF
osa-miR319a-3p.2-3p	1.05908	0.546445	1.93813	0.954662	0.515963	up	34.8585	26.1416	1.33345	0.415162	0.749935	up	LOC_Os07g05720.1	153.911	237.203	0.648859	-0.624022	1.54117	down	213.366	316.764	0.67358	-0.570079	1.4846	down	TCP family transcription factor, putative, expressed	TF
osa-miR319b	1.05908	0.546445	1.93813	0.954662	0.515963	up	34.8585	26.1416	1.33345	0.415162	0.749935	up	LOC_Os03g57190.1	60.1762	126.098	0.477216	-1.06728	2.09549	down	60.5801	210.665	0.287567	-1.79803	3.47745	down	TCP family transcription factor, putative, expressed	TF
osa-miR166g-3p	204.251	52.823	3.8667	1.9511	0.258618	up	13.0152	18.5521	0.701547	-0.511388	1.42542	down	LOC_Os03g43930.1	203.038	971.315	0.209035	-2.25819	4.7839	down	601.28	853.501	0.704487	-0.505356	1.41947	down	START domain containing protein, expressed	TF
osa-miR166g-3p	204.251	52.823	3.8667	1.9511	0.258618	up	13.0152	18.5521	0.701547	-0.511388	1.42542	down	LOC_Os03g01890.2	157.187	400.35	0.392624	-1.34878	2.54697	down	221.539	353.194	0.627243	-0.672903	1.59428	down	START domain containing protein, expressed	TF
osa-miR166k-3p	14.0706	3.09652	4.54401	2.18397	0.22007	up	5.93586	6.26958	0.946771	-0.0789125	1.05622	down	LOC_Os03g43930.2	278.282	1233.75	0.225558	-2.14843	4.43345	down	804.577	963.425	0.835122	-0.259941	1.19743	down	START domain containing protein, expressed	TF
osa-miR166k-3p	14.0706	3.09652	4.54401	2.18397	0.22007	up	5.93586	6.26958	0.946771	-0.0789125	1.05622	down	LOC_Os03g43930.1	203.038	971.315	0.209035	-2.25819	4.7839	down	601.28	853.501	0.704487	-0.505356	1.41947	down	START domain containing protein, expressed	TF
osa-miR166l-3p	14.0706	3.09652	4.54401	2.18397	0.22007	up	5.93586	6.26958	0.946771	-0.0789125	1.05622	down	LOC_Os03g01890.2	157.187	400.35	0.392624	-1.34878	2.54697	down	221.539	353.194	0.627243	-0.672903	1.59428	down	START domain containing protein, expressed	TF
osa-miR166m	11.3473	26.4115	0.429634	-1.21882	2.32756	Down	18.1943	17.7455	1.02529	0.0360372	0.97533	up	LOC_Os03g01890.1	293.448	1084.47	0.27059	-1.88582	3.69562	down	483.411	770.286	0.627573	-0.672144	1.59344	down	START domain containing protein, expressed	TF
osa-miR171a	0.151297	0	#DIV/0!	#DIV/0!	0	up	0	0	#DIV/0!	#DIV/0!	#DIV/0!	NA	LOC_Os04g46860.1	241.786	843.354	0.286696	-1.80241	3.48802	down	778.507	716.437	1.08664	0.11987	0.92027	up	scarecrow, putative, expressed	TF
osa-miR171a	0.151297	0	#DIV/0!	#DIV/0!	0	up	0	0	#DIV/0!	#DIV/0!	#DIV/0!	NA	LOC_Os02g44370.1	345.724	821.637	0.420775	-1.24888	2.37657	down	522.067	814.295	0.641128	-0.641317	1.55975	down	scarecrow, putative, expressed	TF
osa-miR171e-3p	6.05188	72.6772	0.0832707	-3.58605	12.009	Down	16.0083	13.1625	1.21621	0.282393	0.822226	up	LOC_Os04g46860.1	241.786	843.354	0.286696	-1.80241	3.48802	down	778.507	716.437	1.08664	0.11987	0.92027	up	scarecrow, putative, expressed	TF
osa-miR171f-3p	6.05188	72.6772	0.0832707	-3.58605	12.009	Down	16.0083	13.1625	1.21621	0.282393	0.822226	up	LOC_Os04g46860.1	241.786	843.354	0.286696	-1.80241	3.48802	down	778.507	716.437	1.08664	0.11987	0.92027	up	scarecrow, putative, expressed	TF
osa-miR171f-3p	6.05188	72.6772	0.0832707	-3.58605	12.009	Down	16.0083	13.1625	1.21621	0.282393	0.822226	up	LOC_Os02g44370.1	345.724	821.637	0.420775	-1.24888	2.37657	down	522.067	814.295	0.641128	-0.641317	1.55975	down	scarecrow, putative, expressed	TF
osa-miR171b	6.05188	72.6772	0.0832707	-3.58605	12.009	Down	16.0083	13.1625	1.21621	0.282393	0.822226	up	LOC_Os02g44360.1	151.096	364.223	0.414845	-1.26936	2.41054	down	290.57	552.118	0.526282	-0.926092	1.90012	down	scarecrow transcription factor family protein, putative, expressed	TF
osa-miR171d-3p	6.05188	72.6772	0.0832707	-3.58605	12.009	Down	16.0083	13.1625	1.21621	0.282393	0.822226	up	LOC_Os02g44360.1	151.096	364.223	0.414845	-1.26936	2.41054	down	290.57	552.118	0.526282	-0.926092	1.90012	down	scarecrow transcription factor family protein, putative, expressed	TF
osa-miR156k	0.302594	0.910742	0.33225	-1.58966	3.00978	Down	0	0	#DIV/0!	#DIV/0!	#DIV/0!	NA	LOC_Os02g07780.1	124.419	315.87	0.393893	-1.34412	2.53876	down	240.873	306.699	0.785372	-0.348553	1.27328	down	OsSPL4 - SBP-box gene family member, expressed	TF
osa-miR156k	0.302594	0.910742	0.33225	-1.58966	3.00978	Down	0	0	#DIV/0!	#DIV/0!	#DIV/0!	NA	LOC_Os02g07780.2	62.3446	269.581	0.231265	-2.11238	4.32404	down	160.6	279.98	0.573612	-0.801853	1.74334	down	OsSPL4 - SBP-box gene family member, expressed	TF
osa-miR156a	163236	63806.4	2.5583	1.35519	0.390884	up	1353.85	1251.2	1.08204	0.113748	0.924184	up	LOC_Os02g04680.2	158.75	254.03	0.624926	-0.678242	1.60019	down	93.7584	416.557	0.22508	-2.15149	4.44287	down	OsSPL3 - SBP-box gene family member, expressed	TF
osa-miR156c-5p	163236	63806.4	2.5583	1.35519	0.390884	up	1353.85	1251.2	1.08204	0.113748	0.924184	up	LOC_Os02g04680.1	154.332	268.528	0.574735	-0.799031	1.73993	down	108.545	454.318	0.238918	-2.06541	4.18553	down	OsSPL3 - SBP-box gene family member, expressed	TF
osa-miR156l-5p	0	0	#DIV/0!	#DIV/0!	#DIV/0!	NA	0.168155	0.293314	0.573293	-0.802656	1.74431	down	LOC_Os01g69830.1	80.5037	249.591	0.322543	-1.63244	3.10037	down	180.999	349.032	0.518573	-0.947381	1.92837	down	OsSPL2 - SBP-box gene family member, expressed	TF
osa-miR529b	1.81556	8.56097	0.212074	-2.23736	4.71532	Down	0.151339	0.146657	1.03193	0.0453406	0.969061	up	LOC_Os01g69830.1	80.5037	249.591	0.322543	-1.63244	3.10037	down	180.999	349.032	0.518573	-0.947381	1.92837	down	OsSPL2 - SBP-box gene family member, expressed	TF
osa-miR156c-5p	163236	63806.4	2.5583	1.35519	0.390884	up	1353.85	1251.2	1.08204	0.113748	0.924184	up	LOC_Os06g49010.4	107.767	126.941	0.848956	-0.236238	1.17792	down	81.9705	178.768	0.45853	-1.12491	2.18088	down	OsSPL12 - SBP-box gene family member, expressed	TF
osa-miR156c-5p	163236	63806.4	2.5583	1.35519	0.390884	up	1353.85	1251.2	1.08204	0.113748	0.924184	up	LOC_Os06g49010.2	76.8233	112.688	0.681738	-0.552712	1.46684	down	41.2475	251.979	0.163694	-2.61092	6.10895	down	OsSPL12 - SBP-box gene family member, expressed	TF
osa-miR156k	0.302594	0.910742	0.33225	-1.58966	3.00978	Down	0	0	#DIV/0!	#DIV/0!	#DIV/0!	NA	LOC_Os06g49010.3	99.9551	73.6599	1.35698	0.440402	0.736929	up	47.665	238.004	0.20027	-2.31998	4.99327	down	OsSPL12 - SBP-box gene family member, expressed	TF
osa-miR535-5p	150.54	462.475	0.325511	-1.61922	3.07209	Down	20.2626	17.0489	1.1885	0.249146	0.841394	up	LOC_Os06g49010.1	103.144	117.223	0.879896	-0.184595	1.1365	down	56.638	257.179	0.220228	-2.18293	4.54075	down	OsSPL12 - SBP-box gene family member, expressed	TF
osa-miR156f-5p	163236	63806.4	2.5583	1.35519	0.390884	up	1353.85	1251.2	1.08204	0.113748	0.924184	up	LOC_Os06g45310.1	517.398	804.937	0.642781	-0.637601	1.55574	down	716.198	837.148	0.855521	-0.225124	1.16888	down	OsSPL11 - SBP-box gene family member, expressed	TF
osa-miR156g-5p	163236	63806.4	2.5583	1.35519	0.390884	up	1353.85	1251.2	1.08204	0.113748	0.924184	up	LOC_Os06g45310.1	517.398	804.937	0.642781	-0.637601	1.55574	down	716.198	837.148	0.855521	-0.225124	1.16888	down	OsSPL11 - SBP-box gene family member, expressed	TF
osa-miR156j-5p	163236	63806.4	2.5583	1.35519	0.390884	up	1353.85	1251.2	1.08204	0.113748	0.924184	up	LOC_Os06g45310.1	517.398	804.937	0.642781	-0.637601	1.55574	down	716.198	837.148	0.855521	-0.225124	1.16888	down	OsSPL11 - SBP-box gene family member, expressed	TF
osa-miR444a-3p.2	12.8602	79.781	0.161194	-2.63313	6.20369	Down	6.07038	4.43637	1.36832	0.452407	0.730822	up	LOC_Os02g49840.3	93.1638	76.7322	1.21414	0.279937	0.823627	up	0	117.767	0	#NUM!	#DIV/0!	down	OsMADS57 - MADS-box family gene with MIKCc type-box, expressed	TF
osa-miR444b.1	5.1441	44.262	0.116219	-3.10508	8.60443	Down	112.748	112.706	1.00037	0.000535771	0.999629	up	LOC_Os02g49840.3	93.1638	76.7322	1.21414	0.279937	0.823627	up	0	117.767	0	#NUM!	#DIV/0!	down	OsMADS57 - MADS-box family gene with MIKCc type-box, expressed	TF
osa-miR444b.2	40.0937	99.2708	0.403882	-1.30799	2.47597	Down	135.011	117.252	1.15146	0.203466	0.868462	up	LOC_Os02g49840.2	32.2747	16.1393	1.99976	0.999829	0.500059	up	8.12284	73.0071	0.111261	-3.16798	8.98788	down	OsMADS57 - MADS-box family gene with MIKCc type-box, expressed	TF
osa-miR444c.1	5.1441	44.262	0.116219	-3.10508	8.60443	Down	112.748	112.706	1.00037	0.000535771	0.999629	up	LOC_Os02g49840.2	32.2747	16.1393	1.99976	0.999829	0.500059	up	8.12284	73.0071	0.111261	-3.16798	8.98788	down	OsMADS57 - MADS-box family gene with MIKCc type-box, expressed	TF
osa-miR444d.2	12.8602	79.781	0.161194	-2.63313	6.20369	Down	6.07038	4.43637	1.36832	0.452407	0.730822	up	LOC_Os02g49840.2	32.2747	16.1393	1.99976	0.999829	0.500059	up	8.12284	73.0071	0.111261	-3.16798	8.98788	down	OsMADS57 - MADS-box family gene with MIKCc type-box, expressed	TF
osa-miR444d.3	0	10.5646	0	#NUM!	#DIV/0!	Down	1.98423	1.50323	1.31997	0.400507	0.757592	up	LOC_Os02g49840.1	65.3627	42.2985	1.54527	0.627861	0.647135	up	15.4827	104.367	0.148348	-2.75294	6.74091	down	OsMADS57 - MADS-box family gene with MIKCc type-box, expressed	TF
osa-miR444d.3	0	10.5646	0	#NUM!	#DIV/0!	Down	1.98423	1.50323	1.31997	0.400507	0.757592	up	LOC_Os02g49840.4	7.72322	3.86206	1.99976	0.999829	0.500059	up	7.77506	52.411	0.148348	-2.75294	6.74091	down	OsMADS57 - MADS-box family gene with MIKCc type-box, expressed	TF
osa-miR444d.3	0	10.5646	0	#NUM!	#DIV/0!	Down	1.98423	1.50323	1.31997	0.400507	0.757592	up	LOC_Os02g49840.2	32.2747	16.1393	1.99976	0.999829	0.500059	up	8.12284	73.0071	0.111261	-3.16798	8.98788	down	OsMADS57 - MADS-box family gene with MIKCc type-box, expressed	TF
osa-miR444f	1.36167	15.8469	0.0859267	-3.54075	11.6378	Down	3.68259	3.11646	1.18166	0.240812	0.846269	up	LOC_Os02g49840.4	7.72322	3.86206	1.99976	0.999829	0.500059	up	7.77506	52.411	0.148348	-2.75294	6.74091	down	OsMADS57 - MADS-box family gene with MIKCc type-box, expressed	TF
osa-miR444b.2	40.0937	99.2708	0.403882	-1.30799	2.47597	Down	135.011	117.252	1.15146	0.203466	0.868462	up	LOC_Os02g36924.1	1348.72	3389.35	0.397927	-1.32942	2.51302	down	3466.01	3627.76	0.955415	-0.0658	1.04667	down	OsMADS27 - MADS-box family gene with MIKCc type-box, expressed	TF
osa-miR444c.1	5.1441	44.262	0.116219	-3.10508	8.60443	Down	112.748	112.706	1.00037	0.000535771	0.999629	up	LOC_Os02g36924.1	1348.72	3389.35	0.397927	-1.32942	2.51302	down	3466.01	3627.76	0.955415	-0.0658	1.04667	down	OsMADS27 - MADS-box family gene with MIKCc type-box, expressed	TF
osa-miR444c.2	40.0937	99.2708	0.403882	-1.30799	2.47597	Down	135.011	117.252	1.15146	0.203466	0.868462	up	LOC_Os02g36924.1	1348.72	3389.35	0.397927	-1.32942	2.51302	down	3466.01	3627.76	0.955415	-0.0658	1.04667	down	OsMADS27 - MADS-box family gene with MIKCc type-box, expressed	TF
osa-miR1320-3p	0.151297	18.0327	0.00839015	-6.89709	119.187	Down	2.11875	1.75988	1.20391	0.267733	0.830624	up	LOC_Os02g56820.1	188.114	1494.78	0.125847	-2.99026	7.94615	down	85.6085	690.746	0.123936	-3.01233	8.06866	down	OsFBX69 - F-box domain containing protein, expressed	TF
osa-miR394	7.41355	6.73949	1.10002	0.137526	0.909077	up	2.55595	2.16319	1.18157	0.2407	0.846335	up	LOC_Os01g69940.1	1041.35	3520.18	0.295823	-1.75719	3.3804	down	1776.94	2526.37	0.703356	-0.507673	1.42175	down	OsFBX32 - F-box domain containing protein, expressed	TF
osa-miR393a	1.21038	11.111	0.108934	-3.19847	9.17983	Down	8.99628	7.9928	1.12555	0.170626	0.888457	up	LOC_Os05g05800.1	1126.77	2538.95	0.443792	-1.17204	2.25331	down	1482.08	1724.01	0.859671	-0.218143	1.16324	down	OsFBL21 - F-box domain and LRR containing protein, expressed	TF
osa-miR393b-5p	0	0	#DIV/0!	#DIV/0!	#DIV/0!	NA	3.19494	2.63982	1.21028	0.275346	0.826252	up	LOC_Os05g05800.1	1126.77	2538.95	0.443792	-1.17204	2.25331	down	1482.08	1724.01	0.859671	-0.218143	1.16324	down	OsFBL21 - F-box domain and LRR containing protein, expressed	TF
osa-miR393a	1.21038	11.111	0.108934	-3.19847	9.17983	Down	8.99628	7.9928	1.12555	0.170626	0.888457	up	LOC_Os04g32460.2	1001.54	1937.68	0.516877	-0.952106	1.93469	down	1353.33	1762.39	0.767892	-0.381025	1.30227	down	OsFBL16 - F-box domain and LRR containing protein, expressed	TF
osa-miR393a	1.21038	11.111	0.108934	-3.19847	9.17983	Down	8.99628	7.9928	1.12555	0.170626	0.888457	up	LOC_Os04g32460.1	1599.91	3043.37	0.525705	-0.927674	1.90221	down	1722.4	2774.1	0.620887	-0.687596	1.6106	down	OsFBL16 - F-box domain and LRR containing protein, expressed	TF
osa-miR393b-5p	0	0	#DIV/0!	#DIV/0!	#DIV/0!	NA	3.19494	2.63982	1.21028	0.275346	0.826252	up	LOC_Os04g32460.2	1001.54	1937.68	0.516877	-0.952106	1.93469	down	1353.33	1762.39	0.767892	-0.381025	1.30227	down	OsFBL16 - F-box domain and LRR containing protein, expressed	TF
osa-miR393b-5p	0	0	#DIV/0!	#DIV/0!	#DIV/0!	NA	3.19494	2.63982	1.21028	0.275346	0.826252	up	LOC_Os04g32460.1	1599.91	3043.37	0.525705	-0.927674	1.90221	down	1722.4	2774.1	0.620887	-0.687596	1.6106	down	OsFBL16 - F-box domain and LRR containing protein, expressed	TF
osa-miR169r-5p	0	0	#DIV/0!	#DIV/0!	#DIV/0!	NA	0.0168155	0.0366642	0.458634	-1.12458	2.18039	down	LOC_Os03g48970.3	429.324	751.986	0.57092	-0.808639	1.75156	down	941.508	1052.52	0.894527	-0.160803	1.11791	down	nuclear transcription factor Y subunit, putative, expressed	TF
osa-miR169r-5p	0	0	#DIV/0!	#DIV/0!	#DIV/0!	NA	0.0168155	0.0366642	0.458634	-1.12458	2.18039	down	LOC_Os03g07880.3	2028.98	5685.65	0.35686	-1.48657	2.80222	down	2182.31	2500.5	0.872748	-0.196362	1.14581	down	nuclear transcription factor Y subunit, putative, expressed	TF
osa-miR169r-5p	0	0	#DIV/0!	#DIV/0!	#DIV/0!	NA	0.0168155	0.0366642	0.458634	-1.12458	2.18039	down	LOC_Os03g07880.1	2518.75	7016.07	0.358997	-1.47796	2.78554	down	2964.22	3581.02	0.827757	-0.272721	1.20808	down	nuclear transcription factor Y subunit, putative, expressed	TF
osa-miR169r-5p	0	0	#DIV/0!	#DIV/0!	#DIV/0!	NA	0.0168155	0.0366642	0.458634	-1.12458	2.18039	down	LOC_Os03g07880.2	1901.31	4745.94	0.400618	-1.3197	2.49615	down	2100.71	2587.65	0.811821	-0.300766	1.2318	down	nuclear transcription factor Y subunit, putative, expressed	TF
osa-miR169r-5p	0	0	#DIV/0!	#DIV/0!	#DIV/0!	NA	0.0168155	0.0366642	0.458634	-1.12458	2.18039	down	LOC_Os03g48970.1	667.666	721.164	0.925816	-0.111202	1.08013	down	1135.93	1570.71	0.723196	-0.467541	1.38275	down	nuclear transcription factor Y subunit, putative, expressed	TF
osa-miR169r-5p	0	0	#DIV/0!	#DIV/0!	#DIV/0!	NA	0.0168155	0.0366642	0.458634	-1.12458	2.18039	down	LOC_Os03g48970.2	433.624	646.753	0.670463	-0.57677	1.49151	down	767.09	1122.63	0.6833	-0.54941	1.46349	down	nuclear transcription factor Y subunit, putative, expressed	TF
osa-miR169r-5p	0	0	#DIV/0!	#DIV/0!	#DIV/0!	NA	0.0168155	0.0366642	0.458634	-1.12458	2.18039	down	LOC_Os03g48970.4	509.985	711.38	0.716896	-0.480164	1.3949	down	996.418	1756.98	0.567119	-0.818278	1.7633	down	nuclear transcription factor Y subunit, putative, expressed	TF
osa-miR169r-5p	0	0	#DIV/0!	#DIV/0!	#DIV/0!	NA	0.0168155	0.0366642	0.458634	-1.12458	2.18039	down	LOC_Os03g44540.1	559.368	4329.54	0.129198	-2.95234	7.74005	down	996.483	1842.97	0.540695	-0.887113	1.84947	down	nuclear transcription factor Y subunit, putative, expressed	TF
osa-miR164a	442.09	281.783	1.5689	0.649752	0.63739	up	1.14345	1.39324	0.820714	-0.285049	1.21845	down	LOC_Os06g23650.1	0	18.973	0	#NUM!	#DIV/0!	down	9.54905	0	#DIV/0!	#DIV/0!	0	up	no apical meristem protein, putative, expressed	TF
osa-miR164b	442.09	281.783	1.5689	0.649752	0.63739	up	1.14345	1.39324	0.820714	-0.285049	1.21845	down	LOC_Os06g46270.1	1328.51	1705.19	0.779101	-0.360118	1.28353	down	2018.9	2833.21	0.712585	-0.488866	1.40334	down	no apical meristem protein, putative, expressed	TF
osa-miR164d	114.532	204.37	0.560413	-0.835438	1.7844	Down	0.605357	0.916606	0.660433	-0.598516	1.51416	down	LOC_Os08g10080.1	634.835	934.168	0.679573	-0.557299	1.47151	down	834.489	1413.16	0.590511	-0.759963	1.69345	down	no apical meristem protein, putative, expressed	TF
osa-miR164f	442.09	281.783	1.5689	0.649752	0.63739	up	1.14345	1.39324	0.820714	-0.285049	1.21845	down	LOC_Os06g46270.1	1328.51	1705.19	0.779101	-0.360118	1.28353	down	2018.9	2833.21	0.712585	-0.488866	1.40334	down	no apical meristem protein, putative, expressed	TF
osa-miR159a.1	46.4482	25.8651	1.79579	0.844617	0.556859	up	301.972	302.7	0.997596	-0.00347259	1.00241	down	LOC_Os06g40330.1	75.0722	664.689	0.112943	-3.14633	8.85399	down	242.288	424.543	0.570703	-0.809187	1.75222	down	MYB family transcription factor, putative, expressed	TF
osa-miR159f	0.151297	0.546445	0.276875	-1.85269	3.61174	Down	0.18497	0.25665	0.720711	-0.472508	1.38752	down	LOC_Os01g59660.1	19.2191	91.3016	0.210501	-2.2481	4.75056	down	183.807	108.687	1.69117	0.758019	0.591308	up	MYB family transcription factor, putative, expressed	TF
osa-miR159f	0.151297	0.546445	0.276875	-1.85269	3.61174	Down	0.18497	0.25665	0.720711	-0.472508	1.38752	down	LOC_Os01g59660.4	39.8511	147.701	0.269809	-1.88999	3.70632	down	186.434	114.007	1.63528	0.709536	0.611517	up	MYB family transcription factor, putative, expressed	TF
osa-miR159f	0.151297	0.546445	0.276875	-1.85269	3.61174	Down	0.18497	0.25665	0.720711	-0.472508	1.38752	down	LOC_Os01g59660.3	48.4154	48.4212	0.999882	-0.000170593	1.00012	down	155.083	109.518	1.41605	0.501871	0.70619	up	MYB family transcription factor, putative, expressed	TF
osa-miR159f	0.151297	0.546445	0.276875	-1.85269	3.61174	Down	0.18497	0.25665	0.720711	-0.472508	1.38752	down	LOC_Os01g59660.2	56.7488	154.986	0.366154	-1.44948	2.73109	down	171.389	153.055	1.11979	0.163225	0.893026	up	MYB family transcription factor, putative, expressed	TF
osa-miR396a-5p	4.53891	35.3368	0.128447	-2.96075	7.7853	Down	21.507	16.8289	1.27798	0.353866	0.782485	up	LOC_Os03g51970.1	461.316	481.941	0.957204	-0.0631018	1.04471	down	541.322	1056.81	0.51222	-0.965164	1.95228	down	growth-regulating factor, putative, expressed	TF
osa-miR396b-5p	4.53891	35.3368	0.128447	-2.96075	7.7853	Down	21.507	16.8289	1.27798	0.353866	0.782485	up	LOC_Os02g47280.1	0	9.27703	0	#NUM!	#DIV/0!	down	0	38.4682	0	#NUM!	#DIV/0!	down	growth-regulating factor, putative, expressed	TF
osa-miR396d	0.151297	0	#DIV/0!	#DIV/0!	0	up	0.790327	0.623292	1.26799	0.342542	0.788651	up	LOC_Os02g47280.1	0	9.27703	0	#NUM!	#DIV/0!	down	0	38.4682	0	#NUM!	#DIV/0!	down	growth-regulating factor, putative, expressed	TF
osa-miR396e-5p	161.131	125.318	1.28578	0.362642	0.777739	up	619.852	516.232	1.20072	0.263903	0.832832	up	LOC_Os04g51190.1	13.7324	20.601	0.666588	-0.585133	1.50018	down	0	7.76584	0	#NUM!	#DIV/0!	down	growth-regulating factor, putative, expressed	TF
osa-miR396e-5p	161.131	125.318	1.28578	0.362642	0.777739	up	619.852	516.232	1.20072	0.263903	0.832832	up	LOC_Os02g47280.2	0	0	#DIV/0!	#DIV/0!	#DIV/0!	NA	9.89596	22.2359	0.445044	-1.16798	2.24697	down	growth-regulating factor, putative, expressed	TF
osa-miR396e-5p	161.131	125.318	1.28578	0.362642	0.777739	up	619.852	516.232	1.20072	0.263903	0.832832	up	LOC_Os04g51190.3	13.8036	17.2566	0.799905	-0.322099	1.25015	down	13.8963	46.8368	0.296696	-1.75294	3.37045	down	growth-regulating factor, putative, expressed	TF
osa-miR396e-5p	161.131	125.318	1.28578	0.362642	0.777739	up	619.852	516.232	1.20072	0.263903	0.832832	up	LOC_Os06g02560.2	55.2862	162.422	0.340385	-1.55476	2.93785	down	48.7001	175.866	0.276916	-1.85248	3.6112	down	growth-regulating factor, putative, expressed	TF
osa-miR396e-5p	161.131	125.318	1.28578	0.362642	0.777739	up	619.852	516.232	1.20072	0.263903	0.832832	up	LOC_Os06g02560.3	49.9946	178.127	0.280669	-1.83306	3.56292	down	59.7671	229.715	0.26018	-1.94242	3.8435	down	growth-regulating factor, putative, expressed	TF
osa-miR396g	0.151297	0	#DIV/0!	#DIV/0!	0	up	0.790327	0.623292	1.26799	0.342542	0.788651	up	LOC_Os02g47280.1	0	9.27703	0	#NUM!	#DIV/0!	down	0	38.4682	0	#NUM!	#DIV/0!	down	growth-regulating factor, putative, expressed	TF
osa-miR396g	0.151297	0	#DIV/0!	#DIV/0!	0	up	0.790327	0.623292	1.26799	0.342542	0.788651	up	LOC_Os06g02560.1	43.7452	106.251	0.411716	-1.28028	2.42886	down	56.6214	109.556	0.516825	-0.952252	1.93489	down	growth-regulating factor, putative, expressed	TF
osa-miR396g	0.151297	0	#DIV/0!	#DIV/0!	0	up	0.790327	0.623292	1.26799	0.342542	0.788651	up	LOC_Os04g51190.2	6.6309	6.63168	0.999882	-0.000170593	1.00012	down	6.67541	14.9994	0.445044	-1.16798	2.24697	down	growth-regulating factor, putative, expressed	TF
osa-miR396g	0.151297	0	#DIV/0!	#DIV/0!	0	up	0.790327	0.623292	1.26799	0.342542	0.788651	up	LOC_Os06g02560.2	55.2862	162.422	0.340385	-1.55476	2.93785	down	48.7001	175.866	0.276916	-1.85248	3.6112	down	growth-regulating factor, putative, expressed	TF
osa-miR396g	0.151297	0	#DIV/0!	#DIV/0!	0	up	0.790327	0.623292	1.26799	0.342542	0.788651	up	LOC_Os06g02560.3	49.9946	178.127	0.280669	-1.83306	3.56292	down	59.7671	229.715	0.26018	-1.94242	3.8435	down	growth-regulating factor, putative, expressed	TF
osa-miR396h	0.151297	0	#DIV/0!	#DIV/0!	0	up	0.790327	0.623292	1.26799	0.342542	0.788651	up	LOC_Os06g02560.1	43.7452	106.251	0.411716	-1.28028	2.42886	down	56.6214	109.556	0.516825	-0.952252	1.93489	down	growth-regulating factor, putative, expressed	TF
osa-miR396h	0.151297	0	#DIV/0!	#DIV/0!	0	up	0.790327	0.623292	1.26799	0.342542	0.788651	up	LOC_Os06g02560.3	49.9946	178.127	0.280669	-1.83306	3.56292	down	59.7671	229.715	0.26018	-1.94242	3.8435	down	growth-regulating factor, putative, expressed	TF
osa-miR396d	0.151297	0	#DIV/0!	#DIV/0!	0	up	0.790327	0.623292	1.26799	0.342542	0.788651	up	LOC_Os03g47140.1	35.0262	129.343	0.270801	-1.88469	3.69274	down	37.9738	63.9944	0.593392	-0.752943	1.68523	down	growth regulating factor protein, putative, expressed	TF
osa-miR396e-5p	161.131	125.318	1.28578	0.362642	0.777739	up	619.852	516.232	1.20072	0.263903	0.832832	up	LOC_Os02g45570.1	0	0	#DIV/0!	#DIV/0!	#DIV/0!	NA	11.6965	45.9931	0.254311	-1.97534	3.9322	down	growth regulating factor protein, putative, expressed	TF
osa-miR396g	0.151297	0	#DIV/0!	#DIV/0!	0	up	0.790327	0.623292	1.26799	0.342542	0.788651	up	LOC_Os06g10310.1	9.3438	9.34491	0.999882	-0.000170593	1.00012	down	0	0	#DIV/0!	#DIV/0!	#DIV/0!	NA	growth regulating factor protein, putative, expressed	TF
osa-miR396g	0.151297	0	#DIV/0!	#DIV/0!	0	up	0.790327	0.623292	1.26799	0.342542	0.788651	up	LOC_Os02g45570.2	0	19.2998	0	#NUM!	#DIV/0!	down	9.71354	54.565	0.178018	-2.48991	5.61742	down	growth regulating factor protein, putative, expressed	TF
osa-miR396h	0.151297	0	#DIV/0!	#DIV/0!	0	up	0.790327	0.623292	1.26799	0.342542	0.788651	up	LOC_Os02g53690.1	25.4202	50.8464	0.499941	-1.00017	2.00024	down	39.808	236.396	0.168395	-2.57008	5.93842	down	growth regulating factor protein, putative, expressed	TF
osa-miR160b-5p	8.17004	195.992	0.0416856	-4.58431	23.9891	Down	6.12083	5.023	1.21856	0.285178	0.82064	up	LOC_Os02g41800.2	373.929	419.179	0.892051	-0.164801	1.12101	down	335.072	564.672	0.593392	-0.752943	1.68523	down	auxin response factor, putative, expressed	TF
osa-miR160c-5p	8.17004	195.992	0.0416856	-4.58431	23.9891	Down	6.12083	5.023	1.21856	0.285178	0.82064	up	LOC_Os04g43910.1	406.474	453.984	0.895349	-0.159478	1.11688	down	791.401	541.411	1.46174	0.547686	0.684117	up	auxin response factor, putative, expressed	TF
osa-miR160e-5p	2.57205	11.8396	0.21724	-2.20264	4.6032	Down	2.52232	2.08986	1.20693	0.271344	0.828547	up	LOC_Os04g43910.1	406.474	453.984	0.895349	-0.159478	1.11688	down	791.401	541.411	1.46174	0.547686	0.684117	up	auxin response factor, putative, expressed	TF
osa-miR160e-5p	2.57205	11.8396	0.21724	-2.20264	4.6032	Down	2.52232	2.08986	1.20693	0.271344	0.828547	up	LOC_Os02g41800.2	373.929	419.179	0.892051	-0.164801	1.12101	down	335.072	564.672	0.593392	-0.752943	1.68523	down	auxin response factor, putative, expressed	TF
osa-miR160e-5p	2.57205	11.8396	0.21724	-2.20264	4.6032	Down	2.52232	2.08986	1.20693	0.271344	0.828547	up	LOC_Os02g41800.1	383.674	848.107	0.452389	-1.14437	2.21049	down	449.893	1013.36	0.443961	-1.17149	2.25245	down	auxin response factor, putative, expressed	TF
osa-miR160f-5p	0	0.364297	0	#NUM!	#DIV/0!	Down	0	0.0366642	0	#NUM!	#DIV/0!	down	LOC_Os04g59430.1	0	30.0815	0	#NUM!	#DIV/0!	down	20.1866	5.66983	3.56035	1.83202	0.280871	up	auxin response factor, putative, expressed	TF
osa-miR160f-5p	0	0.364297	0	#NUM!	#DIV/0!	Down	0	0.0366642	0	#NUM!	#DIV/0!	down	LOC_Os02g41800.2	373.929	419.179	0.892051	-0.164801	1.12101	down	335.072	564.672	0.593392	-0.752943	1.68523	down	auxin response factor, putative, expressed	TF
osa-miR167a-5p	53.8617	291.619	0.184699	-2.43675	5.41423	Down	3.09405	2.52983	1.22302	0.290453	0.817645	up	LOC_Os04g57610.3	147.77	262.203	0.56357	-0.827334	1.7744	down	300.722	291.132	1.03294	0.0467584	0.968109	up	auxin response factor, putative, expressed	TF
osa-miR167a-5p	53.8617	291.619	0.184699	-2.43675	5.41423	Down	3.09405	2.52983	1.22302	0.290453	0.817645	up	LOC_Os06g46410.1	191.822	645.168	0.297322	-1.7499	3.36336	down	464.895	490.16	0.948454	-0.0763499	1.05435	down	auxin response factor, putative, expressed	TF
osa-miR167b	53.8617	291.619	0.184699	-2.43675	5.41423	Down	3.09405	2.52983	1.22302	0.290453	0.817645	up	LOC_Os06g46410.1	191.822	645.168	0.297322	-1.7499	3.36336	down	464.895	490.16	0.948454	-0.0763499	1.05435	down	auxin response factor, putative, expressed	TF
osa-miR167c-5p	53.8617	291.619	0.184699	-2.43675	5.41423	Down	3.09405	2.52983	1.22302	0.290453	0.817645	up	LOC_Os06g46410.2	215.036	756.13	0.284391	-1.81405	3.51629	down	431.241	563.633	0.76511	-0.386261	1.307	down	auxin response factor, putative, expressed	TF
osa-miR167c-5p	53.8617	291.619	0.184699	-2.43675	5.41423	Down	3.09405	2.52983	1.22302	0.290453	0.817645	up	LOC_Os04g57610.1	196.323	278.685	0.704462	-0.505406	1.41952	down	213.579	376.046	0.567961	-0.816137	1.76068	down	auxin response factor, putative, expressed	TF
osa-miR160a-5p	8.17004	195.992	0.0416856	-4.58431	23.9891	Down	6.12083	5.023	1.21856	0.285178	0.82064	up	LOC_Os02g41800.1	383.674	848.107	0.452389	-1.14437	2.21049	down	449.893	1013.36	0.443961	-1.17149	2.25245	down	auxin response factor, putative, expressed	TF
osa-miR167a-5p	53.8617	291.619	0.184699	-2.43675	5.41423	Down	3.09405	2.52983	1.22302	0.290453	0.817645	up	LOC_Os02g06910.1	464.547	2809.28	0.165361	-2.59631	6.04736	down	1261.2	1240.77	1.01646	0.023551	0.983808	up	auxin response factor 6, putative, expressed	TF
osa-miR167b	53.8617	291.619	0.184699	-2.43675	5.41423	Down	3.09405	2.52983	1.22302	0.290453	0.817645	up	LOC_Os02g06910.1	464.547	2809.28	0.165361	-2.59631	6.04736	down	1261.2	1240.77	1.01646	0.023551	0.983808	up	auxin response factor 6, putative, expressed	TF
osa-miR160b-5p	8.17004	195.992	0.0416856	-4.58431	23.9891	Down	6.12083	5.023	1.21856	0.285178	0.82064	up	LOC_Os06g47150.3	106.675	199.15	0.535651	-0.900635	1.86689	down	143.188	225.217	0.635777	-0.653407	1.57288	down	auxin response factor 18, putative, expressed	TF
osa-miR160b-5p	8.17004	195.992	0.0416856	-4.58431	23.9891	Down	6.12083	5.023	1.21856	0.285178	0.82064	up	LOC_Os06g47150.4	100.092	135.962	0.736177	-0.441876	1.35837	down	123.323	231.482	0.532753	-0.90846	1.87704	down	auxin response factor 18, putative, expressed	TF
osa-miR160b-5p	8.17004	195.992	0.0416856	-4.58431	23.9891	Down	6.12083	5.023	1.21856	0.285178	0.82064	up	LOC_Os06g47150.1	135.343	196.436	0.688994	-0.537436	1.45139	down	137.913	293.086	0.470556	-1.08756	2.12515	down	auxin response factor 18, putative, expressed	TF
osa-miR160c-5p	8.17004	195.992	0.0416856	-4.58431	23.9891	Down	6.12083	5.023	1.21856	0.285178	0.82064	up	LOC_Os06g47150.3	106.675	199.15	0.535651	-0.900635	1.86689	down	143.188	225.217	0.635777	-0.653407	1.57288	down	auxin response factor 18, putative, expressed	TF
osa-miR160c-5p	8.17004	195.992	0.0416856	-4.58431	23.9891	Down	6.12083	5.023	1.21856	0.285178	0.82064	up	LOC_Os06g47150.1	135.343	196.436	0.688994	-0.537436	1.45139	down	137.913	293.086	0.470556	-1.08756	2.12515	down	auxin response factor 18, putative, expressed	TF
osa-miR160d-5p	8.17004	195.992	0.0416856	-4.58431	23.9891	Down	6.12083	5.023	1.21856	0.285178	0.82064	up	LOC_Os06g47150.1	135.343	196.436	0.688994	-0.537436	1.45139	down	137.913	293.086	0.470556	-1.08756	2.12515	down	auxin response factor 18, putative, expressed	TF
osa-miR160e-5p	2.57205	11.8396	0.21724	-2.20264	4.6032	Down	2.52232	2.08986	1.20693	0.271344	0.828547	up	LOC_Os06g47150.3	106.675	199.15	0.535651	-0.900635	1.86689	down	143.188	225.217	0.635777	-0.653407	1.57288	down	auxin response factor 18, putative, expressed	TF
osa-miR160f-5p	0	0.364297	0	#NUM!	#DIV/0!	Down	0	0.0366642	0	#NUM!	#DIV/0!	down	LOC_Os06g47150.2	112.546	207.53	0.542309	-0.882814	1.84397	down	145.167	274.473	0.528893	-0.918953	1.89074	down	auxin response factor 18, putative, expressed	TF
osa-miR160a-5p	8.17004	195.992	0.0416856	-4.58431	23.9891	Down	6.12083	5.023	1.21856	0.285178	0.82064	up	LOC_Os06g47150.3	106.675	199.15	0.535651	-0.900635	1.86689	down	143.188	225.217	0.635777	-0.653407	1.57288	down	auxin response factor 18, putative, expressed	TF
osa-miR160a-5p	8.17004	195.992	0.0416856	-4.58431	23.9891	Down	6.12083	5.023	1.21856	0.285178	0.82064	up	LOC_Os06g47150.2	112.546	207.53	0.542309	-0.882814	1.84397	down	145.167	274.473	0.528893	-0.918953	1.89074	down	auxin response factor 18, putative, expressed	TF
osa-miR172a	10.4395	121.857	0.0856698	-3.54507	11.6727	Down	0.100893	0.329978	0.305756	-1.70955	3.27058	down	LOC_Os05g03040.2	2548.19	4750.3	0.536427	-0.898547	1.86419	down	4704.37	5991.59	0.785162	-0.348937	1.27362	down	AP2 domain containing protein, expressed	TF
osa-miR172a	10.4395	121.857	0.0856698	-3.54507	11.6727	Down	0.100893	0.329978	0.305756	-1.70955	3.27058	down	LOC_Os07g13170.1	322.286	740.151	0.435432	-1.19948	2.29657	down	478.262	639.924	0.747373	-0.420099	1.33802	down	AP2 domain containing protein, expressed	TF
osa-miR172a	10.4395	121.857	0.0856698	-3.54507	11.6727	Down	0.100893	0.329978	0.305756	-1.70955	3.27058	down	LOC_Os04g55560.3	187.235	453.247	0.413097	-1.27545	2.42074	down	207.769	363.374	0.571778	-0.806472	1.74893	down	AP2 domain containing protein, expressed	TF
osa-miR172b	0	0	#DIV/0!	#DIV/0!	#DIV/0!	NA	0.0168155	0	#DIV/0!	#DIV/0!	0	up	LOC_Os05g03040.2	2548.19	4750.3	0.536427	-0.898547	1.86419	down	4704.37	5991.59	0.785162	-0.348937	1.27362	down	AP2 domain containing protein, expressed	TF
osa-miR172b	0	0	#DIV/0!	#DIV/0!	#DIV/0!	NA	0.0168155	0	#DIV/0!	#DIV/0!	0	up	LOC_Os04g55560.4	146.224	406.933	0.359333	-1.47661	2.78294	down	217.609	312.791	0.695701	-0.523461	1.4374	down	AP2 domain containing protein, expressed	TF
osa-miR172b	0	0	#DIV/0!	#DIV/0!	#DIV/0!	NA	0.0168155	0	#DIV/0!	#DIV/0!	0	up	LOC_Os06g43220.1	21.1058	26.3853	0.799905	-0.322099	1.25015	down	15.9356	62.6619	0.254311	-1.97534	3.9322	down	AP2 domain containing protein, expressed	TF
osa-miR172b	0	0	#DIV/0!	#DIV/0!	#DIV/0!	NA	0.0168155	0	#DIV/0!	#DIV/0!	0	up	LOC_Os04g55560.2	279.956	559.978	0.499941	-1.00017	2.00024	down	146.296	584.933	0.250107	-1.99938	3.99828	down	AP2 domain containing protein, expressed	TF
osa-miR172d-3p	10.4395	121.857	0.0856698	-3.54507	11.6727	Down	0.100893	0.329978	0.305756	-1.70955	3.27058	down	LOC_Os05g03040.1	3815.6	7000.46	0.54505	-0.875541	1.8347	down	6901.42	9083.4	0.759784	-0.396339	1.31616	down	AP2 domain containing protein, expressed	TF
osa-miR172d-3p	10.4395	121.857	0.0856698	-3.54507	11.6727	Down	0.100893	0.329978	0.305756	-1.70955	3.27058	down	LOC_Os05g03040.3	3034.48	5265.53	0.57629	-0.795132	1.73524	down	5119.44	6798	0.75308	-0.409125	1.32788	down	AP2 domain containing protein, expressed	TF
osa-miR172d-3p	10.4395	121.857	0.0856698	-3.54507	11.6727	Down	0.100893	0.329978	0.305756	-1.70955	3.27058	down	LOC_Os07g13170.1	322.286	740.151	0.435432	-1.19948	2.29657	down	478.262	639.924	0.747373	-0.420099	1.33802	down	AP2 domain containing protein, expressed	TF
osa-miR2866	0	0	#DIV/0!	#DIV/0!	#DIV/0!	NA	0.0672619	0.0733285	0.917268	-0.124584	1.09019	down	LOC_Os04g46290.1	577.839	720.228	0.8023	-0.317786	1.24642	down	1098.32	1624.12	0.676253	-0.564365	1.47874	down	ethylene-responsive element-binding protein, putative, expressed	signaling
osa-miR1849	0	0.182148	0	#NUM!	#DIV/0!	Down	0.168155	0.25665	0.655192	-0.610011	1.52627	down	LOC_Os01g44110.1	265.249	302.011	0.878275	-0.187256	1.1386	down	396.436	676.161	0.586304	-0.77028	1.7056	down	serine/threonine-protein kinase, putative, expressed	kinases
osa-miR390-5p	117.406	36.2475	3.23902	1.69556	0.308735	up	32.9751	31.4579	1.04823	0.0679556	0.953989	up	LOC_Os02g10100.1	4.86518	17.0302	0.285681	-1.80753	3.50041	down	12.2446	35.7672	0.342341	-1.54649	2.92106	down	leucine-rich repeat receptor protein kinase EXS precursor, putative, expressed	kinases
osa-miR1319a	0.151297	0	#DIV/0!	#DIV/0!	0	up	0.117708	0.25665	0.458634	-1.12458	2.18039	down	LOC_Os07g07560.1	676.099	1135.58	0.595376	-0.748127	1.67961	down	1022.96	1214.5	0.842287	-0.247617	1.18724	down	CK1_CaseinKinase_1a.6 - CK1 includes the casein kinase 1 kinases, expressed	kinases
osa-miR6248	0	0.182148	0	#NUM!	#DIV/0!	Down	0.0336309	0.146657	0.229317	-2.12458	4.36077	down	LOC_Os02g41580.1	1290.92	2214.34	0.582982	-0.778477	1.71532	down	1734.04	1544.95	1.12239	0.166575	0.890955	up	CAMK_CAMK_like.14 - CAMK includes calcium/calmodulin depedent protein kinases, expressed	kinases
osa-miR812f	7.11096	1.82148	3.90394	1.96493	0.256152	up	0	0	#DIV/0!	#DIV/0!	#DIV/0!	NA	LOC_Os06g50146.1	1858.95	2820.71	0.659037	-0.601568	1.51736	down	2698.42	3902.23	0.691506	-0.532187	1.44612	down	calcium-dependent protein kinase CPK1 adapter protein 2, putative, expressed	kinases
osa-miR812o-3p	3.17724	1.09289	2.90719	1.53962	0.343975	up	0.0168155	0	#DIV/0!	#DIV/0!	0	up	LOC_Os01g71060.1	16.797	47.0372	0.357101	-1.4856	2.80033	down	91.3128	307.765	0.296696	-1.75294	3.37045	down	xylanase inhibitor, putative, expressed	enzyme
osa-miR1857-3p	0	0	#DIV/0!	#DIV/0!	#DIV/0!	NA	0.151339	0.0733285	2.06385	1.04534	0.484531	up	LOC_Os06g04270.1	5546.79	14612.6	0.379588	-1.39749	2.63443	down	10223.1	10696.5	0.955752	-0.0652925	1.0463	down	transketolase, chloroplast precursor, putative, expressed	enzyme
osa-miR444d.1	0.151297	2.18578	0.0692188	-3.85269	14.447	Down	0.0672619	0	#DIV/0!	#DIV/0!	0	up	LOC_Os07g48640.2	61.9656	174.299	0.355514	-1.49202	2.81283	down	128.662	166.451	0.772971	-0.371514	1.29371	down	short-chain dehydrogenase/reductase, putative, expressed	enzyme
osa-miR2878-3p	0.151297	1.09289	0.138438	-2.85269	7.22348	Down	0.285863	0.403307	0.708798	-0.496553	1.41084	down	LOC_Os05g32570.1	577.139	1976.66	0.291976	-1.77608	3.42493	down	1635.24	1828.96	0.894084	-0.161518	1.11846	down	RING E3 ligase protein, putative, expressed	enzyme
osa-miR160f-3p	0	0.182148	0	#NUM!	#DIV/0!	Down	0	0	#DIV/0!	#DIV/0!	#DIV/0!	NA	LOC_Os03g52360.1	43.204	252.053	0.171408	-2.54449	5.83402	down	521.928	716.685	0.728254	-0.457487	1.37315	down	PIII3 - Proteinase inhibitor II family protein precursor, putative, expressed	enzyme
osa-miR319a-5p	0.151297	0	#DIV/0!	#DIV/0!	0	up	0.0336309	0	#DIV/0!	#DIV/0!	0	up	LOC_Os07g41330.1	1633.01	6035.75	0.270556	-1.886	3.69609	down	4574.53	4057.43	1.12744	0.173056	0.886962	up	mitochondrial import inner membrane translocase subunit Tim17, putative, expressed	enzyme
osa-miR319a-3p.2-3p	1.05908	0.546445	1.93813	0.954662	0.515963	up	34.8585	26.1416	1.33345	0.415162	0.749935	up	LOC_Os04g31000.1	216.006	581.228	0.371637	-1.42803	2.69079	down	343.443	573.931	0.598404	-0.740809	1.67111	down	methyltransferase domain containing protein, expressed	enzyme
osa-miR528-5p	1091.76	75.2273	14.5128	3.85925	0.0689046	up	4.10297	4.58303	0.895254	-0.159631	1.117	down	LOC_Os06g37150.1	308.068	781.671	0.394114	-1.34332	2.53734	down	542.737	963.028	0.563573	-0.827325	1.77439	down	L-ascorbate oxidase precursor, putative, expressed	enzyme
osa-miR827	1.05908	93.4421	0.0113341	-6.46319	88.2296	Down	9.87068	9.49604	1.03945	0.055824	0.962045	up	LOC_Os07g31720.1	3868.52	2822.4	1.37065	0.454857	0.729583	up	4309.15	7642.77	0.56382	-0.826693	1.77362	down	GTPase activating protein, putative, expressed	enzyme
osa-miR167d-3p	0	0	#DIV/0!	#DIV/0!	#DIV/0!	NA	2.18601	1.39324	1.56901	0.649856	0.637344	up	LOC_Os07g31720.1	3868.52	2822.4	1.37065	0.454857	0.729583	up	4309.15	7642.77	0.56382	-0.826693	1.77362	down	GTPase activating protein, putative, expressed	enzyme
osa-miR1861c	0.151297	1.27504	0.118661	-3.07509	8.42739	Down	0	0	#DIV/0!	#DIV/0!	#DIV/0!	NA	LOC_Os08g09250.1	3236.82	3019.43	1.072	0.1003	0.932839	up	4972.79	5157.94	0.964103	-0.0527414	1.03723	down	glyoxalase family protein, putative, expressed	enzyme
osa-miR1861c	0.151297	1.27504	0.118661	-3.07509	8.42739	Down	0	0	#DIV/0!	#DIV/0!	#DIV/0!	NA	LOC_Os08g09250.2	7000.53	8553.89	0.818402	-0.289118	1.22189	down	12047.6	13037.3	0.924089	-0.113896	1.08215	down	glyoxalase family protein, putative, expressed	enzyme
osa-miR812s	0.302594	0.364297	0.830625	-0.267731	1.20391	Down	0.0168155	0	#DIV/0!	#DIV/0!	0	up	LOC_Os03g12620.2	125.682	134.675	0.933223	-0.0997063	1.07156	down	101.673	248.762	0.408714	-1.29084	2.4467	down	glycosyl hydrolases family 17, putative, expressed	enzyme
osa-miR156c-5p	163236	63806.4	2.5583	1.35519	0.390884	up	1353.85	1251.2	1.08204	0.113748	0.924184	up	LOC_Os05g15770.1	1072.35	13444.4	0.0797618	-3.64816	12.5373	down	24177.9	8865.31	2.72724	1.44744	0.366671	up	glycosyl hydrolase, putative, expressed	enzyme
osa-miR1870-3p	0.151297	0.546445	0.276875	-1.85269	3.61174	Down	0.117708	0.0733285	1.60522	0.682771	0.622968	up	LOC_Os04g56400.1	1489.85	2056	0.724633	-0.464677	1.38001	down	549.363	839.263	0.654578	-0.611363	1.5277	down	glutamine synthetase, catalytic domain containing protein, expressed	enzyme
osa-miR5158	0.605188	0	#DIV/0!	#DIV/0!	0	up	0.0336309	0.0366642	0.917268	-0.124584	1.09019	down	LOC_Os01g11700.1	51.7636	72.4776	0.714201	-0.485597	1.40017	down	34.7407	50.7398	0.684683	-0.546492	1.46053	down	GDSL-like lipase/acylhydrolase, putative, expressed	enzyme
osa-miR156b-3p	21.0303	4.18941	5.01986	2.32765	0.199209	up	24.2815	21.9619	1.10562	0.144858	0.904468	up	LOC_Os05g34700.1	6.369	9.55462	0.666588	-0.585133	1.50018	down	6.41175	14.407	0.445044	-1.16798	2.24697	down	GDSL-like lipase/acylhydrolase, putative, expressed	enzyme
osa-miR820c	3.93372	19.4899	0.201834	-2.30876	4.95456	Down	0.55491	0.219985	2.52249	1.33485	0.396434	up	LOC_Os03g02010.4	671.302	1279.6	0.524618	-0.930661	1.90615	down	1104.37	1722.22	0.641246	-0.64105	1.55946	down	DNA methyltransferase protein, putative, expressed	enzyme
osa-miR1432-3p	0.151297	0	#DIV/0!	#DIV/0!	0	up	0.0336309	0	#DIV/0!	#DIV/0!	0	up	LOC_Os04g08350.2	1185.61	1740.26	0.681282	-0.553676	1.46782	down	1000.49	2319.06	0.43142	-1.21283	2.31793	down	cysteine synthase, chloroplast/chromoplast precursor, putative, expressed	enzyme
osa-miR162a	23.7536	29.8723	0.795172	-0.330662	1.25759	Down	136.02	160.259	0.848751	-0.236586	1.1782	down	LOC_Os02g27030.1	14564.4	27514.5	0.529335	-0.917746	1.88916	down	22817.3	26691.3	0.854857	-0.226244	1.16979	down	cysteine proteinase 1 precursor, putative, expressed	enzyme
osa-miR398b	0	0	#DIV/0!	#DIV/0!	#DIV/0!	NA	9.95476	8.46944	1.17537	0.23312	0.850793	up	LOC_Os07g46990.1	5429.63	10000.1	0.542957	-0.881091	1.84177	down	9745.28	12195.6	0.79908	-0.323588	1.25144	down	copper/zinc superoxide dismutase, putative, expressed	enzyme
osa-miR397b	0.151297	0.182148	0.830625	-0.267731	1.20391	Down	0	0	#DIV/0!	#DIV/0!	#DIV/0!	NA	LOC_Os04g41680.1	0	19.2301	0	#NUM!	#DIV/0!	down	14.5177	21.7472	0.667566	-0.583018	1.49798	down	CHIT3 - Chitinase family protein precursor, expressed	enzyme
osa-miR397b	0.151297	0.182148	0.830625	-0.267731	1.20391	Down	0	0	#DIV/0!	#DIV/0!	#DIV/0!	NA	LOC_Os04g41620.1	0	4.69306	0	#NUM!	#DIV/0!	down	28.344	63.6881	0.445044	-1.16798	2.24697	down	CHIT2 - Chitinase family protein precursor, expressed	enzyme
osa-miR396d	0.151297	0	#DIV/0!	#DIV/0!	0	up	0.790327	0.623292	1.26799	0.342542	0.788651	up	LOC_Os05g04690.1	249.358	269.338	0.925816	-0.111202	1.08013	down	170.702	518.936	0.328945	-1.60408	3.04002	down	CHIT11 - Chitinase family protein precursor, expressed	enzyme
osa-miR160b-3p	23.6023	5.10015	4.62777	2.21032	0.216087	up	2.90908	2.23652	1.30072	0.379306	0.768807	up	LOC_Os01g37470.1	65.779	163.333	0.40273	-1.31211	2.48305	down	296.851	756.805	0.392242	-1.35018	2.54945	down	asp/Glu racemase, putative, expressed	enzyme
osa-miR2876-3p	0	0	#DIV/0!	#DIV/0!	#DIV/0!	NA	0.168155	0.146657	1.14659	0.197344	0.872155	up	LOC_Os01g55540.2	2525.4	7559.41	0.334074	-1.58176	2.99335	down	4074.39	7316.58	0.55687	-0.844587	1.79575	down	aminotransferase, classes I and II, domain containing protein, expressed	enzyme
osa-miR812m	0	0.182148	0	#NUM!	#DIV/0!	Down	1.09301	0.843277	1.29614	0.374221	0.771522	up	LOC_Os02g53180.2	47.1955	133.175	0.354388	-1.4966	2.82176	down	147.628	221.143	0.667566	-0.583018	1.49798	down	1-aminocyclopropane-1-carboxylate oxidase protein, putative, expressed	enzyme
osa-miR812p	0.756485	1.09289	0.692188	-0.530765	1.4447	Down	0	0	#DIV/0!	#DIV/0!	#DIV/0!	NA	LOC_Os02g53180.2	47.1955	133.175	0.354388	-1.4966	2.82176	down	147.628	221.143	0.667566	-0.583018	1.49798	down	1-aminocyclopropane-1-carboxylate oxidase protein, putative, expressed	enzyme
osa-miR2873a	0	0	#DIV/0!	#DIV/0!	#DIV/0!	NA	0.0168155	0	#DIV/0!	#DIV/0!	0	up	LOC_Os01g49770.1	600.791	944.212	0.636288	-0.652247	1.57161	down	1464.31	1670.68	0.876478	-0.19021	1.14093	down	zinc finger, C3HC4 type domain containing protein, expressed	protein
osa-miR444a-3p.2	12.8602	79.781	0.161194	-2.63313	6.20369	Down	6.07038	4.43637	1.36832	0.452407	0.730822	up	LOC_Os08g06510.1	146.907	359.148	0.409043	-1.28968	2.44473	down	208.146	415.389	0.501086	-0.996869	1.99566	down	zinc finger, C3HC4 type domain containing protein, expressed	protein
osa-miR444f	1.36167	15.8469	0.0859267	-3.54075	11.6378	Down	3.68259	3.11646	1.18166	0.240812	0.846269	up	LOC_Os08g06510.1	146.907	359.148	0.409043	-1.28968	2.44473	down	208.146	415.389	0.501086	-0.996869	1.99566	down	zinc finger, C3HC4 type domain containing protein, expressed	protein
osa-miR444b.1	5.1441	44.262	0.116219	-3.10508	8.60443	Down	112.748	112.706	1.00037	0.000535771	0.999629	up	LOC_Os02g49090.2	194.127	366.111	0.53024	-0.915282	1.88594	down	323.855	328.717	0.985212	-0.0214943	1.01501	down	WD domain, G-beta repeat domain containing protein, expressed	protein
osa-miR444c.1	5.1441	44.262	0.116219	-3.10508	8.60443	Down	112.748	112.706	1.00037	0.000535771	0.999629	up	LOC_Os02g49090.1	252.604	495.78	0.509509	-0.97282	1.96267	down	386.823	469.464	0.823967	-0.279342	1.21364	down	WD domain, G-beta repeat domain containing protein, expressed	protein
osa-miR2118e	0	0	#DIV/0!	#DIV/0!	#DIV/0!	NA	0	0.0366642	0	#NUM!	#DIV/0!	down	LOC_Os05g34220.2	161.295	401.143	0.402088	-1.31442	2.48702	down	531.678	473.022	1.124	0.168644	0.889678	up	vrga1, putative, expressed
osa-miR827	1.05908	93.4421	0.0113341	-6.46319	88.2296	Down	9.87068	9.49604	1.03945	0.055824	0.962045	up	LOC_Os04g48390.1	41.12	41.1248	0.999882	-0.000170593	1.00012	down	48.9225	42.2798	1.15711	0.210531	0.864219	up	uncharacterized membrane protein, putative, expressed	unknown function
osa-miR169a	0	7.83238	0	#NUM!	#DIV/0!	Down	0.689434	0.25665	2.68629	1.42561	0.372261	up	LOC_Os01g43540.1	8185.26	15071.8	0.543085	-0.880749	1.84133	down	6602.75	16299.2	0.405097	-1.30366	2.46854	down	suppressor of G2 allele of SKP1, putative, expressed	protein
osa-miR812v	1.66427	0.546445	3.04563	1.60674	0.32834	up	0.285863	0.0366642	7.79678	2.96288	0.128258	up	LOC_Os02g07960.4	115.473	596.521	0.193577	-2.36902	5.1659	down	267.082	301.142	0.886898	-0.173161	1.12753	down	STRUBBELIG-RECEPTOR FAMILY 3 precursor, putative, expressed	protein
osa-miR1878	0.453891	2.73223	0.166125	-2.58966	6.01956	Down	27.342	31.1646	0.87734	-0.188792	1.13981	down	LOC_Os03g15890.1	330.764	661.605	0.499941	-1.00017	2.00024	down	263.46	583.764	0.451312	-1.1478	2.21576	down	RNA recognition motif containing protein, expressed	protein
osa-miR1878	0.453891	2.73223	0.166125	-2.58966	6.01956	Down	27.342	31.1646	0.87734	-0.188792	1.13981	down	LOC_Os03g15890.3	387.374	911.747	0.42487	-1.23491	2.35366	down	351.857	899.32	0.391247	-1.35385	2.55593	down	RNA recognition motif containing protein, expressed	protein
osa-miR1878	0.453891	2.73223	0.166125	-2.58966	6.01956	Down	27.342	31.1646	0.87734	-0.188792	1.13981	down	LOC_Os03g15890.2	286.447	716.201	0.399953	-1.3221	2.5003	down	255.096	830.714	0.30708	-1.70331	3.25648	down	RNA recognition motif containing protein, expressed	protein
osa-miR812s	0.302594	0.364297	0.830625	-0.267731	1.20391	Down	0.0168155	0	#DIV/0!	#DIV/0!	0	up	LOC_Os01g06740.1	50.7112	111.578	0.454492	-1.13767	2.20026	down	68.0688	133.83	0.508622	-0.975335	1.9661	down	ribosome inactivating protein, putative, expressed	protein
osa-miR5144-3p	0	0.910742	0	#NUM!	#DIV/0!	Down	0.0504464	0	#DIV/0!	#DIV/0!	0	up	LOC_Os07g05580.1	12327	22193.8	0.555426	-0.848333	1.80042	down	11138	21519.5	0.517576	-0.950157	1.93208	down	ribosomal protein L7Ae, putative, expressed	protein
osa-miR2275d	0.756485	0.364297	2.07656	1.0542	0.481565	up	0.269047	0.366642	0.733815	-0.446512	1.36274	down	LOC_Os02g30050.1	14125.6	29060.9	0.486069	-1.04077	2.05732	down	13701	28943.6	0.473367	-1.07897	2.11252	down	ribosomal protein L29, putative, expressed	protein
osa-miR396h	0.151297	0	#DIV/0!	#DIV/0!	0	up	0.790327	0.623292	1.26799	0.342542	0.788651	up	LOC_Os08g07330.2	112.283	421.869	0.266156	-1.90966	3.7572	down	333	209.37	1.59048	0.669467	0.628739	up	RGH1A, putative, expressed
osa-miR1425-5p	2.57205	210.563	0.0122151	-6.35519	81.8661	Down	328.339	187.354	1.7525	0.809417	0.570612	up	LOC_Os08g01640.1	0	57.9774	0	#NUM!	#DIV/0!	down	14.0868	63.3053	0.222522	-2.16798	4.49394	down	Rf1, mitochondrial precursor, putative, expressed	protein
osa-miR812v	1.66427	0.546445	3.04563	1.60674	0.32834	up	0.285863	0.0366642	7.79678	2.96288	0.128258	up	LOC_Os01g31400.1	51.9996	190.688	0.272695	-1.87464	3.6671	down	133.78	182.974	0.731144	-0.451773	1.36772	down	retrotransposon, putative, centromere-specific	transposon
osa-miR2118e	0	0	#DIV/0!	#DIV/0!	#DIV/0!	NA	0	0.0366642	0	#NUM!	#DIV/0!	down	LOC_Os02g27980.1	0	28.1583	0	#NUM!	#DIV/0!	down	0	0	#DIV/0!	#DIV/0!	#DIV/0!	NA	retrotransposon protein, putative, Ty1-copia subclass	transposon
osa-miR5146	0	0.182148	0	#NUM!	#DIV/0!	Down	0.0336309	0.0366642	0.917268	-0.124584	1.09019	down	LOC_Os01g07520.1	1119.15	2700.01	0.4145	-1.27056	2.41255	down	1943.67	2705.53	0.718409	-0.477122	1.39196	down	proline-rich family protein, putative, expressed	protein
osa-miR408-3p	19.0634	7.10379	2.68356	1.42415	0.37264	up	27.796	27.2415	1.02035	0.0290682	0.980053	up	LOC_Os03g50140.1	11.4069	22.8164	0.499941	-1.00017	2.00024	down	11.4834	25.8029	0.445044	-1.16798	2.24697	down	plastocyanin-like domain containing protein, putative, expressed
osa-miR408-3p	19.0634	7.10379	2.68356	1.42415	0.37264	up	27.796	27.2415	1.02035	0.0290682	0.980053	up	LOC_Os02g52180.1	79.4223	88.7766	0.894631	-0.160635	1.11778	down	103.472	412.155	0.25105	-1.99395	3.98326	down	plastocyanin-like domain containing protein, putative, expressed
osa-miR528-5p	1091.76	75.2273	14.5128	3.85925	0.0689046	up	4.10297	4.58303	0.895254	-0.159631	1.117	down	LOC_Os07g38290.1	423.773	654.511	0.647464	-0.627127	1.54449	down	1080.04	1219.48	0.88566	-0.175176	1.1291	down	plastocyanin-like domain containing protein, putative, expressed
osa-miR528-5p	1091.76	75.2273	14.5128	3.85925	0.0689046	up	4.10297	4.58303	0.895254	-0.159631	1.117	down	LOC_Os08g04310.1	398.467	681.005	0.585116	-0.773205	1.70906	down	345.286	610.41	0.565663	-0.821985	1.76784	down	plastocyanin-like domain containing protein, putative, expressed
osa-miR7694-3p	0.151297	0	#DIV/0!	#DIV/0!	0	up	0	0	#DIV/0!	#DIV/0!	#DIV/0!	NA	LOC_Os04g55650.1	9352.26	15913.3	0.5877	-0.766847	1.70155	down	17407	18206.9	0.956069	-0.064814	1.04595	down	oryzain alpha chain precursor, putative, expressed
osa-miR2863c	1.66427	25.5008	0.0652634	-3.93758	15.3225	Down	0	0	#DIV/0!	#DIV/0!	#DIV/0!	NA	LOC_Os05g11780.1	6712.13	10206.7	0.657621	-0.604671	1.52063	down	6851.74	15890	0.431197	-1.21358	2.31913	down	mitochondrial carrier protein, putative, expressed	transporter
osa-miR164e	112.716	106.557	1.0578	0.081073	0.945354	up	0.420387	0.25665	1.63798	0.711917	0.610508	up	LOC_Os04g33830.1	55.5749	798.983	0.069557	-3.84566	14.3767	down	83.9219	439.997	0.190733	-2.39037	5.24293	down	membrane protein, putative, expressed
osa-miR162b	11.3473	6.73949	1.6837	0.751635	0.59393	up	2.89226	3.55643	0.813248	-0.298232	1.22964	down	LOC_Os05g51650.1	4871.61	7895.44	0.617016	-0.696621	1.6207	down	4539.63	9366.86	0.484648	-1.04499	2.06335	down	LSM domain containing protein, expressed
osa-miR2871a-5p	0	0	#DIV/0!	#DIV/0!	#DIV/0!	NA	1.46295	1.28325	1.14003	0.189076	0.877167	up	LOC_Os01g64690.1	1729.86	2529.23	0.683947	-0.548044	1.4621	down	1440.91	3088.71	0.466509	-1.10002	2.14358	down	LSM domain containing protein, expressed
osa-miR5145	0.302594	0.182148	1.66125	0.732269	0.601956	up	0.0504464	0.0733285	0.687951	-0.539622	1.45359	down	LOC_Os04g50990.1	3774.68	6886.5	0.548128	-0.867415	1.82439	down	3430.16	8672.57	0.395518	-1.33818	2.52833	down	L11 domain containing ribosomal protein, putative, expressed
osa-miR2120	0	0	#DIV/0!	#DIV/0!	#DIV/0!	NA	0.100893	0	#DIV/0!	#DIV/0!	0	up	LOC_Os03g16020.1	446.302	1384.84	0.322276	-1.63363	3.10293	down	126.725	51.7723	2.44774	1.29145	0.40854	up	hsp20/alpha crystallin family protein, putative
osa-miR172d-5p	0.907782	0.546445	1.66125	0.732269	0.601956	up	0.0840773	0.146657	0.573293	-0.802656	1.74431	down	LOC_Os03g27310.1	13476.8	29313.3	0.459751	-1.12107	2.17509	down	20551.5	33188.8	0.619229	-0.691455	1.61491	down	histone H3, putative, expressed
osa-miR172d-3p	10.4395	121.857	0.0856698	-3.54507	11.6727	Down	0.100893	0.329978	0.305756	-1.70955	3.27058	down	LOC_Os06g04020.1	6489.99	16299.7	0.398166	-1.32856	2.51152	down	4452.26	12081.2	0.368527	-1.44016	2.71351	down	histone H1, putative, expressed
osa-miR1882d	0	0.182148	0	#NUM!	#DIV/0!	Down	0	0	#DIV/0!	#DIV/0!	#DIV/0!	NA	LOC_Os04g18090.1	2557.29	10921.5	0.234153	-2.09448	4.27071	down	5523.49	7969.03	0.69312	-0.528824	1.44275	down	histone H1, putative, expressed
osa-miR1882d	0	0.182148	0	#NUM!	#DIV/0!	Down	0	0	#DIV/0!	#DIV/0!	#DIV/0!	NA	LOC_Os06g04020.1	6489.99	16299.7	0.398166	-1.32856	2.51152	down	4452.26	12081.2	0.368527	-1.44016	2.71351	down	histone H1, putative, expressed
osa-miR5816	0.151297	0	#DIV/0!	#DIV/0!	0	up	0	0	#DIV/0!	#DIV/0!	#DIV/0!	NA	LOC_Os04g18090.1	2557.29	10921.5	0.234153	-2.09448	4.27071	down	5523.49	7969.03	0.69312	-0.528824	1.44275	down	histone H1, putative, expressed
osa-miR408-5p	237.234	1.82148	130.242	7.02505	0.00767801	up	2.95952	1.9432	1.52301	0.606927	0.656594	up	LOC_Os04g39350.1	331.17	52.6923	6.28497	2.65191	0.15911	up	287.93	331.998	0.867265	-0.205455	1.15305	down	heavy metal associated domain containing protein, expressed
osa-miR167a-5p	53.8617	291.619	0.184699	-2.43675	5.41423	Down	3.09405	2.52983	1.22302	0.290453	0.817645	up	LOC_Os07g33790.1	450.211	758.701	0.593396	-0.752932	1.68521	down	241.17	563.701	0.427832	-1.22488	2.33736	down	glutamate receptor 3.4 precursor, putative, expressed
osa-miR5827	0	0	#DIV/0!	#DIV/0!	#DIV/0!	NA	36.54	34.501	1.0591	0.0828372	0.944199	up	LOC_Os03g38540.3	410.789	834.316	0.492366	-1.0222	2.03101	down	2159.98	754.103	2.86431	1.51819	0.349124	up	folic acid binding protein, putative, expressed
osa-miR1856	0.302594	0.364297	0.830625	-0.267731	1.20391	Down	0.319494	0.219985	1.45234	0.538381	0.688543	up	LOC_Os07g27810.1	3913.61	2218.56	1.76404	0.818879	0.566882	up	2377.97	8152.86	0.291673	-1.77757	3.42849	down	fiber protein Fb34, putative, expressed
osa-miR2275d	0.756485	0.364297	2.07656	1.0542	0.481565	up	0.269047	0.366642	0.733815	-0.446512	1.36274	down	LOC_Os02g52730.1	156.297	1077.37	0.145072	-2.78516	6.89312	down	14.5242	51.6728	0.28108	-1.83095	3.5577	down	ferredoxin--nitrite reductase, putative, expressed
osa-miR162b	11.3473	6.73949	1.6837	0.751635	0.59393	up	2.89226	3.55643	0.813248	-0.298232	1.22964	down	LOC_Os03g07820.1	290.284	582.354	0.498466	-1.00443	2.00615	down	293.961	415.741	0.707079	-0.500056	1.41427	down	exostosin family protein, putative, expressed
osa-miR2874	0	6.92164	0	#NUM!	#DIV/0!	Down	0	0	#DIV/0!	#DIV/0!	#DIV/0!	NA	LOC_Os07g14090.1	350.324	712.812	0.491467	-1.02483	2.03472	down	732.713	952.99	0.768857	-0.379212	1.30063	down	domain of unknown function domain containing protein, expressed
osa-miR160b-3p	23.6023	5.10015	4.62777	2.21032	0.216087	up	2.90908	2.23652	1.30072	0.379306	0.768807	up	LOC_Os02g45200.1	94.9021	650.834	0.145816	-2.77778	6.85795	down	420.827	447.236	0.94095	-0.0878101	1.06276	down	dof zinc finger domain containing protein, putative, expressed
osa-miR5150-3p	16.794	9.65386	1.73961	0.798765	0.574841	up	3.21175	2.12653	1.51033	0.594863	0.662107	up	LOC_Os02g30620.2	234.015	573.235	0.408236	-1.29253	2.44956	down	396.057	439.21	0.901748	-0.149203	1.10896	down	dnaJ domain containing protein, expressed
osa-miR162a	23.7536	29.8723	0.795172	-0.330662	1.25759	Down	136.02	160.259	0.848751	-0.236586	1.1782	down	LOC_Os03g02970.1	187.535	367.838	0.50983	-0.971912	1.96144	down	334.457	390.386	0.856736	-0.223078	1.16722	down	Dicer, putative, expressed
osa-miR162b	11.3473	6.73949	1.6837	0.751635	0.59393	up	2.89226	3.55643	0.813248	-0.298232	1.22964	down	LOC_Os03g02970.1	187.535	367.838	0.50983	-0.971912	1.96144	down	334.457	390.386	0.856736	-0.223078	1.16722	down	Dicer, putative, expressed
osa-miR1850.1	57.6441	6.73949	8.55319	3.09646	0.116915	up	3.06042	3.88641	0.787466	-0.34471	1.2699	down	LOC_Os04g47410.5	440.551	992.223	0.444003	-1.17136	2.25223	down	799.711	1161.33	0.688615	-0.53823	1.45219	down	DHHC zinc finger domain containing protein, expressed
osa-miR159a.2	2.87464	10.3825	0.276875	-1.85269	3.61174	Down	0.0336309	0.0366642	0.917268	-0.124584	1.09019	down	LOC_Os01g10040.1	79.4762	270.974	0.293299	-1.76956	3.40949	down	152.746	143.006	1.06811	0.095054	0.936237	up	cytochrome P450, putative, expressed
osa-miR5144-3p	0	0.910742	0	#NUM!	#DIV/0!	Down	0.0504464	0	#DIV/0!	#DIV/0!	0	up	LOC_Os01g14670.1	2304.61	1852.57	1.24401	0.314997	0.803853	up	2538.04	6791.25	0.373723	-1.41996	2.67578	down	Cupin domain containing protein, expressed
osa-miR166k-3p	14.0706	3.09652	4.54401	2.18397	0.22007	up	5.93586	6.26958	0.946771	-0.0789125	1.05622	down	LOC_Os06g47230.1	127417	136341	0.934546	-0.0976632	1.07004	down	151062	255272	0.591769	-0.756895	1.68985	down	coiled-coil domain-containing protein 72, putative, expressed
osa-miR2863b	0	1.63934	0	#NUM!	#DIV/0!	Down	3.86756	3.4831	1.11038	0.15105	0.900595	up	LOC_Os06g47230.1	127417	136341	0.934546	-0.0976632	1.07004	down	151062	255272	0.591769	-0.756895	1.68985	down	coiled-coil domain-containing protein 72, putative, expressed
osa-miR1869	0.756485	0	#DIV/0!	#DIV/0!	0	up	0	0	#DIV/0!	#DIV/0!	#DIV/0!	NA	LOC_Os03g18420.1	3199.7	4670.38	0.685104	-0.545605	1.45963	down	3517.17	8313.78	0.423054	-1.24109	2.36377	down	CHCH domain containing protein, expressed
osa-miR1320-5p	21.3329	88.3419	0.241481	-2.05002	4.14112	Down	0.168155	0.219985	0.76439	-0.387619	1.30823	down	LOC_Os05g47550.1	1773.77	3752.64	0.472671	-1.08109	2.11563	down	2988.75	4352.92	0.686608	-0.542441	1.45643	down	ANTH/ENTH domain containing protein, putative, expressed
osa-miR5813	3.02594	0.910742	3.3225	1.73227	0.300978	up	0.100893	0.0366642	2.7518	1.46038	0.363398	up	LOC_Os03g10340.1	4042.41	8258.16	0.489504	-1.03061	2.04288	down	4201.09	9260.48	0.453658	-1.14032	2.20431	down	40S ribosomal protein S3a, putative, expressed

## Sheet: Gene onotology
GO_acc	term_type	Term	queryitem	querytotal	bgitem	bgtotal	pvalue	FDR
GO:0032501	P	multicellular organismal process	83	167	3619	34296	1.9e-36	3.6e-34
GO:0007275	P	multicellular organismal development	82	167	3543	34296	3.4e-36	3.6e-34
GO:0032502	P	developmental process	82	167	3791	34296	4.1e-34	2.9e-32
GO:0048856	P	anatomical structure development	46	167	1665	34296	5.5e-22	2.9e-20
GO:0009791	P	post-embryonic development	50	167	2033	34296	7.7e-22	3.3e-20
GO:0000003	P	reproduction	49	167	1965	34296	1.3e-21	4.5e-20
GO:0009908	P	flower development	31	167	662	34296	5e-21	1.5e-19
GO:0048608	P	reproductive structure development	31	167	668	34296	6.5e-21	1.5e-19
GO:0003006	P	reproductive developmental process	31	167	668	34296	6.5e-21	1.5e-19
GO:0022414	P	reproductive process	31	167	985	34296	2.5e-16	5.4e-15
GO:0006807	P	nitrogen compound metabolic process	69	167	5399	34296	3.1e-15	5.6e-14
GO:0006139	P	nucleobase, nucleoside, nucleotide and nucleic acid metabolic process	69	167	5399	34296	3.1e-15	5.6e-14
GO:0009058	P	biosynthetic process	70	167	7335	34296	2.2e-09	3.5e-08
GO:0044237	P	cellular metabolic process	86	167	10280	34296	5.7e-09	8.7e-08
GO:0009653	P	anatomical structure morphogenesis	23	167	1141	34296	1.2e-08	1.7e-07
GO:0030154	P	cell differentiation	17	167	710	34296	1.1e-07	1.3e-06
GO:0048869	P	cellular developmental process	17	167	710	34296	1.1e-07	1.3e-06
GO:0044238	P	primary metabolic process	92	167	13205	34296	1.1e-05	0.00013
GO:0009719	P	response to endogenous stimulus	25	167	2015	34296	1.8e-05	0.0002
GO:0040007	P	growth	14	167	736	34296	1.9e-05	0.0002
GO:0009790	P	embryonic development	12	167	810	34296	0.00071	0.0072
GO:0009987	P	cellular process	108	167	18214	34296	0.0017	0.016
GO:0008152	P	metabolic process	113	167	19328	34296	0.0019	0.018
GO:0008219	P	cell death	8	167	478	34296	0.0027	0.023
GO:0016265	P	death	8	167	478	34296	0.0027	0.023
GO:0007165	P	signal transduction	19	167	1951	34296	0.0033	0.026
GO:0050794	P	regulation of cellular process	19	167	1951	34296	0.0033	0.026
GO:0023046	P	signaling process	19	167	1972	34296	0.0037	0.028
GO:0023060	P	signal transmission	19	167	1972	34296	0.0037	0.028
GO:0050789	P	regulation of biological process	20	167	2132	34296	0.0039	0.028
GO:0065007	P	biological regulation	23	167	2871	34296	0.013	0.088
GO:0023052	P	signaling	20	167	2409	34296	0.014	0.092
GO:0050896	P	response to stimulus	46	167	6928	34296	0.014	0.092
GO:0030528	F	transcription regulator activity	62	167	2374	34296	6e-29	1.4e-27
GO:0003700	F	transcription factor activity	62	167	2374	34296	6e-29	1.4e-27
GO:0003677	F	DNA binding	65	167	3291	34296	7.9e-24	1.2e-22
GO:0003676	F	nucleic acid binding	67	167	4645	34296	2.4e-17	2.7e-16
GO:0005488	F	binding	110	167	15115	34296	1.2e-08	1.1e-07
GO:0003723	F	RNA binding	10	167	876	34296	0.011	0.087
GO:0005634	C	nucleus	71	167	4212	34296	2.3e-22	3.1e-20
GO:0043231	C	intracellular membrane-bounded organelle	99	167	11878	34296	8.1e-11	3.6e-09
GO:0043227	C	membrane-bounded organelle	99	167	11878	34296	8.1e-11	3.6e-09
GO:0043229	C	intracellular organelle	100	167	12251	34296	2.1e-10	5.6e-09
GO:0043226	C	organelle	100	167	12251	34296	2.1e-10	5.6e-09
GO:0044424	C	intracellular part	104	167	14514	34296	1.8e-07	4e-06
GO:0005622	C	intracellular	106	167	15144	34296	4.2e-07	8.2e-06
GO:0044464	C	cell part	123	167	19532	34296	6e-06	0.0001
GO:0005654	C	nucleoplasm	8	167	290	34296	0.00011	0.0015
GO:0005623	C	cell	130	167	22048	34296	0.00011	0.0015
GO:0031974	C	membrane-enclosed lumen	10	167	743	34296	0.0038	0.037
GO:0031981	C	nuclear lumen	10	167	743	34296	0.0038	0.037
GO:0043233	C	organelle lumen	10	167	743	34296	0.0038	0.037
GO:0070013	C	intracellular organelle lumen	10	167	743	34296	0.0038	0.037
GO:0044428	C	nuclear part	10	167	844	34296	0.009	0.072
GO:0044422	C	organelle part	10	167	844	34296	0.009	0.072
GO:0044446	C	intracellular organelle part	10	167	844	34296	0.009	0.072

## Sheet: Transcription Factors
Gene ID	TF
LOC_Os01g69830.1	SBP
LOC_Os02g07780.2	SBP
LOC_Os03g48970.3	NF-YA
LOC_Os02g04680.2	SBP
LOC_Os02g44370.1	GRAS
LOC_Os03g07880.1	NF-YA
LOC_Os03g07880.3	NF-YA
LOC_Os03g48970.1	NF-YA
LOC_Os02g04680.1	SBP
LOC_Os02g07780.1	SBP
LOC_Os02g44360.1	GRAS
LOC_Os02g45200.1	Dof
LOC_Os03g07880.2	NF-YA
LOC_Os03g44540.1	NF-YA
LOC_Os03g48970.2	NF-YA
LOC_Os03g48970.4	NF-YA
LOC_Os03g57190.1	TCP
LOC_Os04g46860.1	GRAS
LOC_Os06g23650.1	NAC
LOC_Os06g45310.1	SBP
LOC_Os06g46270.1	NAC
LOC_Os06g49010.1	SBP
LOC_Os06g49010.2	SBP
LOC_Os06g49010.3	SBP
LOC_Os06g49010.4	SBP
LOC_Os07g05720.1	TCP
LOC_Os08g10080.1	NAC
LOC_Os02g06910.1	ARF
LOC_Os02g41800.1	ARF
LOC_Os02g41800.2	ARF
LOC_Os04g43910.1	ARF
LOC_Os04g57610.1	ARF
LOC_Os04g57610.3	ARF
LOC_Os04g59430.1	ARF
LOC_Os06g46410.1	ARF
LOC_Os06g46410.2	ARF
LOC_Os06g47150.1	ARF
LOC_Os06g47150.2	ARF
LOC_Os06g47150.3	ARF
LOC_Os06g47150.4	ARF
LOC_Os04g55560.2	AP2
LOC_Os04g55560.3	AP2
LOC_Os05g03040.1	AP2
LOC_Os05g03040.2	AP2
LOC_Os05g03040.3	AP2
LOC_Os06g43220.1	AP2
LOC_Os07g13170.1	AP2
LOC_Os02g36924.1	MIKC
LOC_Os02g49840.1	MIKC
LOC_Os02g49840.2	MIKC
LOC_Os02g49840.4	MIKC
LOC_Os02g49840.3	M-type
LOC_Os02g45570.1	GRF
LOC_Os02g45570.2	GRF
LOC_Os02g47280.1	GRF
LOC_Os02g47280.2	GRF
LOC_Os02g53690.1	GRF
LOC_Os03g47140.1	GRF
LOC_Os03g51970.1	GRF
LOC_Os04g51190.1	GRF
LOC_Os04g51190.2	GRF
LOC_Os04g51190.3	GRF
LOC_Os06g02560.1	GRF
LOC_Os06g02560.2	GRF
LOC_Os06g02560.3	GRF
LOC_Os06g10310.1	GRF
LOC_Os03g43930.1	HD-ZIP
LOC_Os03g43930.2	HD-ZIP
LOC_Os03g01890.2	HD-ZIP
LOC_Os03g01890.1	HD-ZIP
LOC_Os01g59660.1	MYB
LOC_Os01g59660.2	MYB
LOC_Os01g59660.3	MYB
LOC_Os01g59660.4	MYB
LOC_Os06g40330.1	MYB
