# Supplementary material for: Mapping the Salt Stress-Induced Changes in the Root miRNome in Pokkali Rice
Source: Biomolecules. 2020 Mar 25;10(4):498. doi: 10.3390/biom10040498 (PMC7226372; doi:10.3390/biom10040498)
Supplement: Supplementary file 1 [file biomolecules-10-00498-s001.zip › Supplementary-File 5.xlsx]

## Sheet: Sheet1
miRNA	Chromosome	Strand	qtl Chr start	qtl Chr end	qtl Accessions	Short name	trait_name
osa-MIR156a	chr01	Plus	2819089	37905082	AQCW002	q-Chl1a	chlorophyll-content
osa-MIR156a	chr01	Plus	20598332	37887562	AQCR001	yld1.1	grain-yield
osa-MIR159f	chr01	Plus	647235	9821253	AQBI001		days-to-heading
osa-MIR159f	chr01	Plus	6266459	8948637	AQAW026		spikelet-number
osa-MIR169a	chr01	Plus	647235	9821253	AQBI001		days-to-heading
osa-MIR169a	chr01	Plus	7861994	21624023	AQAL060		root-thickness
osa-MIR172b	chr01	Plus	198822	1891260	AQGI217	n+p1a	total-biomass-yield
osa-MIR172b	chr01	Plus	198822	1891260	AQGI217	n+p1a	total-biomass-yield
osa-MIR319b	chr01	Minus	2819089	37905082	AQCW002	q-Chl1a	chlorophyll-content
osa-MIR319b	chr01	Minus	35708646	42254617	CQAS6		spikelet-number
osa-MIR393a	chr01	Minus	2819089	42413852	CQE2		plant-height
osa-MIR393a	chr01	Minus	40918693	42413852	AQFD016		tiller-bud-dormancy
osa-MIR5145	chr01	Plus	647235	9821253	AQBI001		days-to-heading
osa-MIR5145	chr01	Plus	1890153	4754502	AQGI008		root-dry-weight
osa-MIR5146	chr01	Minus	2819089	37905082	AQCW002	q-Chl1a	chlorophyll-content
osa-MIR5146	chr01	Minus	22339310	42955596	AQBK040		seed-number
osa-MIR5815	chr01	Minus	2819089	37905082	AQCW002	q-Chl1a	chlorophyll-content
osa-MIR5815	chr01	Minus	10491017	39129065	CQX6	qCL-1-2	culm-length
osa-MIR5817	chr01	Minus	647235	9821253	AQBI001		days-to-heading
osa-MIR5817	chr01	Minus	5941464	7445919	AQGS002	ph1.2	plant-height
osa-MIR162a	chr02	Minus	2105542	35136068	AQE024		grain-yield-per-plant
osa-MIR162a	chr02	Minus	22595831	27035400	AQHE088		total-biomass-yield
osa-MIR164d	chr02	Plus	435819	3480270	AQCW007	q-Chl2c	chlorophyll-content
osa-MIR164d	chr02	Plus	2570673	4305907	AQED001	dth2.1	days-to-heading
osa-MIR1861c	chr02	Plus	2105542	20795112	AQE001		days-to-flower
osa-MIR1861c	chr02	Plus	20445714	27038920	CQE11		space-to-culm-ratio
osa-MIR2863c	chr02	Minus	2105542	35136068	AQE024		grain-yield-per-plant
osa-MIR2863c	chr02	Minus	29761981	33939159	AQDQ012	ph2	plant-height
osa-MIR2873b	chr02	Minus	2105542	20795112	AQE001		days-to-flower
osa-MIR2873b	chr02	Minus	18534162	25865568	AQFR032		seedling-vigor
osa-MIR394	chr02	Minus	2105542	35136068	AQE024		grain-yield-per-plant
osa-MIR394	chr02	Minus	27078652	28354640	AQFP024	bct2a	culm-thickness
osa-MIR396h	chr02	Minus	2105542	35136068	AQE024		grain-yield-per-plant
osa-MIR396h	chr02	Minus	32774365	35136068	AQGS011	sn2.1	spikelet-number
osa-MIR397b	chr02	Minus	2105542	35136068	AQE024		grain-yield-per-plant
osa-MIR397b	chr02	Minus	31497147	35136068	AQE012		filled-grain-number
osa-MIR164e	chr03	Minus	718777	14291967	AQFC001		elongation-ability
osa-MIR164e	chr03	Minus	10367894	11529017	AQCZ001	qSD-3-1	seed-dormancy
osa-MIR167b	chr03	Plus	484860	7769464	CQAR8		spikelet-density
osa-MIR167b	chr03	Plus	5729669	27128592	AQGC015		root-penetration-index
osa-MIR5788	chr03	Plus	7755120	35557928	CQE26		carbon-content
osa-MIR5788	chr03	Plus	29923026	30315075	AQFW158		leaf-width
osa-MIR6248	chr03	Plus	484860	5182350	AQCN005		days-to-heading
osa-MIR6248	chr03	Plus	3495798	12147908	AQDL002		stomatal-resistance
osa-MIR812s	chr03	Plus	7755120	35557928	CQE26		carbon-content
osa-MIR812s	chr03	Plus	30313472	35710936	AQDY062		culm-length
osa-MIR162b	chr04	Minus	88362	33972400	CQN14		soluble-protein-content
osa-MIR162b	chr04	Minus	24123011	31663326	AQCF031		spikelet-fertility
osa-MIR1849	chr04	Minus	88362	33972400	CQN14		soluble-protein-content
osa-MIR1849	chr04	Minus	21451046	34698383	CQAX21		plant-height
osa-MIR1869	chr04	Plus	88362	33972400	CQN14		soluble-protein-content
osa-MIR1869	chr04	Plus	21451046	34698383	CQAX21		plant-height
osa-MIR2871b	chr04	Plus	88362	19210726	CQE28		days-to-heading
osa-MIR2871b	chr04	Plus	6898105	21242734	AQGI262		total-biomass-yield
osa-MIR396d	chr04	Minus	88362	33972400	CQN14		soluble-protein-content
osa-MIR396d	chr04	Minus	29861807	32449446	CQZ7	Fh4-2	plant-height
osa-MIR529b	chr04	Minus	88362	19210726	CQE28		days-to-heading
osa-MIR529b	chr04	Minus	14706596	20173040	AQF137		mesocotyl-length
osa-MIR5813	chr04	Plus	88362	33972400	CQN14		soluble-protein-content
osa-MIR5813	chr04	Plus	24732111	32449446	AQFE061	pss4.1	seed-set-percent
osa-MIR812f	chr04	Plus	88362	19210726	CQE28		days-to-heading
osa-MIR812f	chr04	Plus	11233324	21453222	AQFT007	rpi4.1	root-penetration-index
osa-MIR164b	chr05	Plus	358372	18875558	CQAX34		plant-height
osa-MIR164b	chr05	Plus	13568502	27453817	AQEP016		seedling-vigor
osa-MIR164f	chr05	Minus	445795	27342124	AQBK013		days-to-heading
osa-MIR164f	chr05	Minus	22900326	24477280	AQFD015		tiller-bud-dormancy
osa-MIR812v	chr05	Plus	358372	18875558	CQAX34		plant-height
osa-MIR812v	chr05	Plus	10776494	27342124	AQBK016		days-to-heading
osa-MIR171a	chr06	Plus	3168314	30823968	AQBK042		seed-number
osa-MIR171a	chr06	Plus	25691434	30447453	AQFA001	ac6.1	amylose-content
osa-MIR396g	chr06	Plus	3168314	30823968	AQBK042		seed-number
osa-MIR396g	chr06	Plus	25691434	30447453	AQFA001	ac6.1	amylose-content
osa-MIR397a	chr06	Minus	3168314	30823968	AQBK042		seed-number
osa-MIR397a	chr06	Minus	28431560	30328051	AQB008		consistency-viscosity
osa-MIR164a	chr07	Plus	413668	25472820	AQGD029	qPCR 7	pericarp-color
osa-MIR164a	chr07	Plus	1160982	17462588	AQED003	dth7.1	days-to-heading
osa-MIR398b	chr07	Minus	413668	25472820	AQGD029	qPCR 7	pericarp-color
osa-MIR398b	chr07	Minus	13074864	29467498	CQAW23		root-number
osa-MIR166m	chr08	Minus	1193267	27109191	AQBK019		days-to-heading
osa-MIR166m	chr08	Minus	22885196	27831422	AQDY115		panicle-length
osa-MIR171b	chr08	Plus	125275	15438317	AQED011	dtm8.1	days-to-maturity
osa-MIR171b	chr08	Plus	4686224	7135464	AQHE039		root-thickness
osa-MIR2120	chr08	Plus	1193267	27109191	AQBK019		days-to-heading
osa-MIR2120	chr08	Plus	22471837	27735542	AQFF063	qpn8.4	panicle-number
osa-MIR2874	chr08	Plus	360152	16537195	CQX4	qDTH-8	days-to-heading
osa-MIR2874	chr08	Plus	15438081	17438003	AQA014	qNOT8-3	tiller-number
osa-MIR5158	chr08	Plus	1193267	27109191	AQBK019		days-to-heading
osa-MIR5158	chr08	Plus	23500247	26282308	AQBJ020	qNRB-8-2	primary-branch
osa-MIR812m	chr08	Minus	360152	22462047	CQN39		leaf-senescence
osa-MIR812m	chr08	Minus	19785885	25592993	AQBZ014	Ph8	plant-height
osa-MIR812p	chr08	Plus	1193267	27109191	AQBK019		days-to-heading
osa-MIR812p	chr08	Plus	24791861	25592993	AQGP023	qFER-8	spikelet-fertility
osa-MIR156k	chr09	Plus	7491	10801158	AQGB064	qPGWC-9	chalkiness-of-endosperm
osa-MIR156k	chr09	Plus	3794219	7223222	CQAT1	Sub1	submergence-tolerance
osa-MIR1878	chr09	Minus	1211963	22196064	AQBK037		spikelet-number
osa-MIR1878	chr09	Minus	15662573	17719852	AQHF039	QDg9	chlorophyll-content
osa-MIR5808	chr09	Minus	1211963	22196064	AQBK037		spikelet-number
osa-MIR5808	chr09	Minus	18562723	21189283	AQGP021	qSSP-9	spikelet-number
osa-MIR820c	chr10	Plus	373997	14156816	AQBK020		days-to-heading
osa-MIR820c	chr10	Plus	5352766	22243349	AQAM031	QRn10	rhizome-number
osa-MIR169o	chr11	Plus	4361	26041524	CQN61		spikelet-weight
osa-MIR169o	chr11	Plus	22014679	23155291	AQR041		rooting-depth
osa-MIR2873a	chr11	Plus	4361	16572526	CQN42		leaf-senescence
osa-MIR2873a	chr11	Plus	4361	26041524	CQN61		spikelet-weight
osa-MIR5082	chr11	Plus	4361	16572526	CQN42		leaf-senescence
osa-MIR5082	chr11	Plus	932068	9001898	AQE090		tiller-number

## Sheet: Sheet2
miRNA	Chromosome	Strand	qtl Chr start	qtl Chr end	qtl Accessions	Short name	trait_name
osa-MIR156a	chr01	Plus	2819089	37905082	AQCW002	q-Chl1a	chlorophyll-content
osa-MIR169a	chr01	Plus	647235	9821253	AQBI001		days-to-heading
osa-MIR156a	chr01	Plus	20598332	37887562	AQCR001	yld1.1	grain-yield
osa-MIR393a	chr01	Minus	2819089	42413852	CQE2		plant-height
osa-MIR169a	chr01	Plus	7861994	21624023	AQAL060		root-thickness
osa-MIR393a	chr01	Minus	40918693	42413852	AQFD016		tiller-bud-dormancy				up validated
osa-MIR164d	chr02	Plus	435819	3480270	AQCW007	q-Chl2c	chlorophyll-content			miR	up NGS
osa-MIR394	chr02	Minus	27078652	28354640	AQFP024	bct2a	culm-thickness			miR	down NGS
osa-MIR1861c	chr02	Plus	2105542	20795112	AQE001		days-to-flower				down Validated
osa-MIR164d	chr02	Plus	2570673	4305907	AQED001	dth2.1	days-to-heading				No Change
osa-MIR397b	chr02	Minus	31497147	35136068	AQE012		filled-grain-number
osa-MIR394	chr02	Minus	2105542	35136068	AQE024		grain-yield-per-plant
osa-MIR2863c	chr02	Minus	2105542	35136068	AQE024		grain-yield-per-plant
osa-MIR397b	chr02	Minus	2105542	35136068	AQE024		grain-yield-per-plant
osa-MIR2863c	chr02	Minus	29761981	33939159	AQDQ012	ph2	plant-height
osa-MIR1861c	chr02	Plus	20445714	27038920	CQE11		space-to-culm-ratio
osa-MIR6248	chr03	Plus	484860	5182350	AQCN005		days-to-heading
osa-MIR6248	chr03	Plus	3495798	12147908	AQDL002		stomatal-resistance
osa-MIR529b	chr04	Minus	88362	19210726	CQE28		days-to-heading
osa-MIR529b	chr04	Minus	14706596	20173040	AQF137		mesocotyl-length
osa-MIR5813	chr04	Plus	24732111	32449446	AQFE061	pss4.1	seed-set-percent
osa-MIR162b	chr04	Minus	88362	33972400	CQN14		soluble-protein-content
osa-MIR5813	chr04	Plus	88362	33972400	CQN14		soluble-protein-content
osa-MIR162b	chr04	Minus	24123011	31663326	AQCF031		spikelet-fertility
osa-MIR812v	chr05	Plus	10776494	27342124	AQBK016		days-to-heading
osa-MIR812v	chr05	Plus	358372	18875558	CQAX34		plant-height
osa-MIR171a	chr06	Plus	25691434	30447453	AQFA001	ac6.1	amylose-content
osa-MIR397a	chr06	Minus	28431560	30328051	AQB008		consistency-viscosity
osa-MIR171a	chr06	Plus	3168314	30823968	AQBK042		seed-number
osa-MIR397a	chr06	Minus	3168314	30823968	AQBK042		seed-number
osa-MIR164a	chr07	Plus	1160982	17462588	AQED003	dth7.1	days-to-heading
osa-MIR398b	chr07	Minus	413668	25472820	AQGD029	qPCR 7	pericarp-color
osa-MIR164a	chr07	Plus	413668	25472820	AQGD029	qPCR 7	pericarp-color
osa-MIR398b	chr07	Minus	13074864	29467498	CQAW23		root-number
osa-MIR2120	chr08	Plus	1193267	27109191	AQBK019		days-to-heading
osa-MIR2120	chr08	Plus	22471837	27735542	AQFF063	qpn8.4	panicle-number
